# Supplementary material for: Satb2 acts as a gatekeeper for major developmental transitions during early vertebrate embryogenesis
Source: Nat Commun. 2021 Oct 19;12:6094. doi: 10.1038/s41467-021-26234-7 (PMC8526749; doi:10.1038/s41467-021-26234-7)
Supplement: Supplementary file 4 — Source Data [file 41467_2021_26234_MOESM4_ESM.zip]

Archive with 5 entries (4 files):
- Pradhan_etal_SourceData/
- Pradhan_etal_SourceData/Pradhan_etal._source_data1.xlsx
- __MACOSX/Pradhan_etal_SourceData/._Pradhan_etal._source_data1.xlsx
- Pradhan_etal_SourceData/Pradhan_et.al.Source_Data2.pptx
- __MACOSX/Pradhan_etal_SourceData/._Pradhan_et.al.Source_Data2.pptx
