# Supplementary material for: Satb2 acts as a gatekeeper for major developmental transitions during early vertebrate embryogenesis
Source: Nat Commun. 2021 Oct 19;12:6094. doi: 10.1038/s41467-021-26234-7 (PMC8526749; doi:10.1038/s41467-021-26234-7)
Supplement: Supplementary file 4 — Source Data [file 41467_2021_26234_MOESM4_ESM.zip › Pradhan_etal_SourceData/Pradhan_etal._source_data1.xlsx]

## Sheet: Figure 1e
percentage frequency of larvaes observed from the incross of Satb+/- at indicated day. Related to Main Figure 1e
Days	Satb2+/+			Satb2+/-			Satb2-/-
Day 15	29.577	20.8333		45.0704	54.1667		25.3521	25
Day 16	23.5955	27.0833		49.4382	50		26.9663	22.9167
Day 17	36.6197	12.5		52.1127	72.9167		11.2676	12.5
Day 18	42.8571	52.0833		55.5556	39.5833		1.5873	8.33333
Day 21	42.8571	45.8333		57.1429	54.1667		0	0

## Sheet: Figure 1h
Angle of jaw related to Main figure 1h
Satb2+/+	Satb2+/-	Satb2-/-
28.98	40.37	57.85
28.18	42.96	66.84
29.28	58	55.25
23.33	26.8	69.03
33.08	33.87	61.6
28.7	56.53	84.61
35.29	37.43	66.88
23.44	43.55	80.42
22.44	44.15	71.35
53	79.53	77.15
53.88	34.27	79.81
27.74	41.77	59.64
45.16	45.39	85.53
32.84	39.22	64.68
36.66	39.69	69.65
57.34	48.42	68.56
44.28	42.91	70.17
31.39	29.95	50.11
36.81	64.28	68.15
54.15	37.74	55.18
62.7	44.24	75.84
20.84	26.31	70.21
56.22	44.04
47.17	61.86
	60.25
	73.85
	40.82
	48.33
	47.15
	51.35
	34.78
	42.44
	66.05
	67.73
	61.8
	35.51
	83.6
	64.2
	58.99
	53.88
	68.84
	38.95
	65.67
	44.53
	66.79
	80.76
	74.95
	62.98
	78.18
	71.57

## Sheet: Figure 1i
Length of jaw micro meter related to Main figure 1i
Satb2+/+	Satb2+/-	Satb2-/-
66.04	83.66	92.86
78.44	82.58	105.31
56.79	73.26	108.46
73.26	90.82	98.14
72.27	107.53	93.87
71.2	71.24	100.11
69.14	102.78	94.17
84.59	111.69	101.09
81.59	97.8	102.26
77.59	88.73	101.19
68.13	74.63	123.81
83.65	76.62	99.98
59.83	92.89	87.72
78.31	109.39	103.17
75.3	83.65	91.82
73.17	79.61	124.94
72.09	69.18	106.61
88.86	73.52	117.61
61.09	84.76	92.07
79.45	84.59	96.02
70.19	84.59	86.76
87.08	89.83	115.56
70.19	81.59
82.52	97.19
88.73	78.78
72.23	95.82
	102.2
	83.57
	100.33
	105.64
	82.81
	83.57
	88.71
	88.71
	108.55
	102.5
	88.73
	99.3
	83.67
	79.87
	93.89
	89.31
	100.02
	81.59
	105.6
	82.56
	99.05
	114.97

## Sheet: Supp_Fig.1c
Average body length - related to figure supplementary figure 1c
Satb2+/+	Satb2+/-	Satb2-/-
2.71833	3.08533	2.489
3.424	3.138	2.00633
3.06267	2.72367	2.17167
3.15133	2.783	2.27967
3.143	2.669	2.13467

## Sheet: Figure 3d
Log2 Counts per million (CPM) of transcripts bound by Satb2 at promoter or at the enhancer. Related to figure 3d
Promoter bound	Promoter bound		Enhancer bound	Enhancer bound
WT	MUT		WT	MUT
4.85481	2.24072		3.2301	0.990299
2.27046	0.578604		4.24807	2.03593
4.47871	0.900176		9.17476	9.02301
5.31237	3.03981		9.88609	9.60194
9.17476	9.02301		1.45322	-0.679099
3.29069	3.62251		6.0687	5.22314
1.44258	0.900176		3.00798	3.63782
2.79896	2.24044		0.717099	0.799469
5.49632	4.46895		4.90888	4.3323
3.10019	2.99531		9.74497	9.09531
3.32073	2.99797		5.09583	4.37738
1.37791	0.899463		1.10226	1.38214
3.05682	1.94663		8.01933	7.28414
1.45322	-0.679099		5.90001	6.12392
6.0687	5.22314		2.65815	2.27616
3.00798	3.63782		-0.62126	-0.416064
4.90888	4.3323		4.91045	3.63921
4.27521	3.1243		0.865406	-1.00103
6.06497	5.49325		3.26001	3.35302
7.15617	6.04698		4.0218	2.99364
8.01933	7.28414		2.40514	1.85401
2.65815	2.27616		4.16238	1.80023
4.91045	3.63921		2.87701	3.78926
3.23723	1.85144		5.67006	6.60729
0.865406	-1.00103		5.53932	4.82026
3.26001	3.35302		6.40183	5.41683
4.0218	2.99364		4.30092	3.70712
2.40514	1.85401		0.389031	-0.00903228
7.05084	6.73583		1.53797	1.08393
2.87701	3.78926		4.262	2.82737
5.53932	4.82026		3.22223	2.41729
1.10125	1.38418		5.7269	5.46098
6.17321	6.19223		-1.62126	0.165346
4.87907	5.40206		2.55288	3.22324
6.40183	5.41683		2.35626	1.2441
-2.20622	0.899463		6.14909	5.51434
1.53797	1.08393		2.41776	0.455499
2.47512	-2.00103		2.4783	2.87529
1.57216	1.44918		0.524035	3.10162
3.74849	3.96948		4.13708	3.68175
1.21623	1.63728		3.46421	1.45162
4.87435	4.73531		5.51808	4.52626
2.35626	1.2441		1.4727	0.316637
6.14909	5.51434		3.07364	1.51651
1.25321	1.38367		0.115706	-0.201295
6.8797	6.72577		4.64983	4.64238
1.8843	0.450643		1.63248	0.317704
-0.240082	0.165346		1.04717	0.993641
0.809187	1.45792		2.80535	2.85383
2.4783	2.87529		7.38797	6.58428
3.20562	2.51744		1.38389	0.998308
1.21623	-0.6855		4.4389	4.26258
1.75133	-2.00636		-1.62126	0.451615
4.49909	4.42121		0.228663	1.74595
4.13708	3.68175		-0.735568	-1.00369
3.46421	1.45162		4.49395	4.00565
-1.20622	0.162972		0.590825	1.51511
0.513159	-0.421396		2.02319	2.41928
1.4727	0.316637		8.17919	6.70247
0.918378	-0.679099		4.65107	5.24157
8.41167	7.72627		6.85819	6.83598
3.07364	1.51651		-0.859718	-1.00103
0.154349	1.4521		3.63858	4.13179
-0.0663552	0.449669		2.04769	1.16771
3.55991	2.92394		0.840722	-0.424962
1.63248	0.317704		0.524035	-0.00502401
1.58636	2.03625		4.52492	4.19415
2.80535	2.85383		3.08318	2.74714
5.79018	4.43628		4.78014	4.41084
0.881241	0.899463		2.7259	2.57794
-2.20622	0.897323		1.60925	-0.416064
7.38797	6.58428		5.60644	4.86378
3.22557	4.09226		6.61863	6.48651
-0.884294	0.168898		1.78865	1.38214
4.82275	3.34989		2.98787	2.82775
1.38389	0.998308		4.37458	2.64049
6.70018	6.66014		5.27214	4.95938
5.66738	5.36045		1.67364	1.3857
3.7096	3.85135		4.01408	4.50173
3.27346	3.10193		4.35943	4.54743
6.50707	6.04393		3.40894	3.24129
3.00243	3.29735		3.56578	0.451615
4.55165	4.47659		2.07549	2.69572
5.21202	5.29243		1.83381	0.800996
4.49395	4.00565		2.32497	2.35054
2.24621	1.57905		-0.938858	1.23791
7.16451	5.90423		3.04581	2.72186
3.00604	2.27918		0.46221	-0.421396
4.51109	3.12491		0.473475	-0.195193
1.87642	2.48514		-0.158077	-0.199767
0.088682	0.316637		-0.859718	0.455499
8.52047	8.15787		1.79378	-0.199767
-0.53779	-1.41606		1.43684	1.7507
2.50609	3.5301		2.50059	2.74853
5.29984	4.52413		5.24384	3.88716
3.37791	1.90267		5.00026	4.60764
6.58757	6.08846		0.442583	1.08079
1.78476	1.3161		-2.20622	0.315569
1.21623	-0.199767		4.4783	4.26952
0.725245	-0.679099		6.57188	4.71542
4.4563	3.33461		1.82504	2.74635
3.56596	2.92534		3.24053	3.51651
6.80231	7.33553		0.366708
6.6212	5.94946		7.46426	6.40783
0.128046	-0.193672		2.68271	3.45441
5.3549	4.65212		2.59341	1.24241
4.52492	4.19415		2.59856	1.38825
3.08318	2.74714		7.74141	6.5605
0.67297	1.5786		6.54257	5.81981
3.09837	2.16505		4.14418	3.31637
4.78014	4.41084		10.3642	9.24048
3.67906	4.05837		6.82621	6.15541
5.03092	3.86451		4.14418	2.92359
1.60925	-0.416064		4.74667	5.36386
3.51823	3.72086		1.66875	2.82681
5.60644	4.86378		0.524035	0.573252
3.98899	2.99013		2.67751	2.03852
5.05631	4.50114		-2.02259	-0.00635886
1.78865	1.38214		2.68237	-1.42318
2.54563	1.38723		6.86437	6.79325
4.37458	2.64049		5.77529	4.89551
6.37385	4.20555		5.13334	3.12475
5.27214	4.95938		-0.32703	1.16357
2.33608	1.07575		5.77603	6.30842
-0.884294	-0.416064		4.73774	4.11262
2.56237	3.06172		4.58441	3.60879
2.47067	2.77432		-0.62126	-0.0103709
4.35943	4.54743		4.52639	3.0579
5.24384	3.88716		5.27295	5.46569
4.01008	1.16416		4.09196	3.57794
6.57188	4.71542		4.88664	4.70768
1.33342	-0.681229		2.45282	2.60846
1.82504	2.74635		-0.43763	0.576822
3.20393	2.03755		3.36301	2.35184
1.54333	0.905864		-0.0225921	0.573252
4.32374	3.78782		2.46299	1.64027
4.70044	3.18427		2.90918	1.38723
7.46426	6.40783		5.88047	5.31333
2.59341	1.24241		3.06513	3.66659
4.59867	3.51836		3.34356	3.63632
2.59856	1.38825		1.82943	2.03981
1.67364	1.5786		2.50135	1.85512
4.14418	3.31637		0.421079	0.580383
10.3642	9.24048		0.356256	2.45647
4.74667	5.36386		3.96101	3.48905
7.90329	6.55099		5.27538	4.46979
1.17234	0.992305		5.09556	5.33319
1.91838	1.89911		0.947637	-1.00103
7.55978	7.40891		5.04971	3.62521
4.22772	3.91131		-0.0362972	1.58083
2.00551	0.16416		2.76388	2.60868
6.86437	6.79325		3.2073	3.5935
4.55393	3.60628		3.39583	4.64514
5.77529	4.89551		-1.62126	-0.196716
5.74621	5.76816		2.63066	0.456468
4.73774	4.11262		2.66418	1.94767
-1.27476	-1.41606		6.8852	7.19902
4.09196	3.57794		5.00936	3.77685
-0.43763	0.576822		5.63893	5.36878
5.27139	4.18464		2.99011	1.9016
1.09498	1.99564		0.56237	-2.00636
4.18391	4.19335		1.68204	1.63643
3.6147	2.74853		2.79285	2.79947
2.46299	1.64027			1.16594
6.09687	5.4617		1.33958	1.45744
2.90918	1.38723		5.02845	5.44513
5.88047	5.31333		5.85577	4.67398
3.34356	3.63632		3.62832	4.14399
4.80431	5.47635		4.39361	4.26925
1.57739	2.51511		4.33916	3.05694
1.82943	2.03981		6.28903	6.26187
0.421079	0.580383		3.74633	5.19885
-0.43763	1.31129		2.25838	1.08393
3.96101	3.48905		3.8203	3.82597
5.27538	4.46979		2.51626	2.85162
6.68501	5.49704		0.717099	0.899463
1.85371	1.85438		6.17757	5.65206
3.3628	3.35263		3.11651	1.94732
-0.62126	-1.00103		9.47978	9.08825
3.93817	4.80726		3.26303	2.80138
5.04971	3.62521		-0.158077	-0.679099
-0.0362972	1.58083		6.47075	5.79485
0.708907	1.38469		4.72209	4.21234
0.389031			0.37874	-0.416064
-1.02259	2.03658		4.84761	5.20755
3.2073	3.5935		2.26119	2.20382
0.494218	1.16		2.4022	3.14482
6.72553	5.0071		2.5699	1.44918
4.9981	4.48704		1.36671	2.12491
-1.62126	-0.196716		2.78281	3.54493
4.74309	3.41904		3.21502	3.70956
2.63066	0.456468		5.64823	5.07538
2.66418	1.94767		3.19931	3.41829
2.14126	0.897323		4.48908	4.28748
5.00936	3.77685		-0.206222	1.58216
3.23295	2.08236		2.36149	1.51465
5.63893	5.36878		-0.240082	1.85328
2.99011	1.9016		5.01808	4.47647
3.98292	3.86323		1.08868	2.63835
0.56237	-2.00636		5.11063	5.05877
5.61421	5.59618		2.79316	2.38621
7.09898	6.7348		2.93013	2.8531
1.68204	1.63643		5.94311	6.17366
2.79285	2.79947		7.6174	8.06453
	1.16594		9.30027	9.1478
1.33958	1.45744		4.13543	2.90053
5.85577	4.67398		0.998801	0.692025
4.47389	4.09109		4.35211	4.00508
1.40514	2.08142		0.940658	-3.01171
4.39361	4.26925		3.54944	3.59339
3.8103	3.86259		-0.49628	0.900888
-1.20622	-1.01171		-0.884294	2.82644
6.93797	7.12485		1.81744	1.58083
3.00075	3.0156		3.39011	0.160595
2.67751	-0.423178		2.66909	1.90196
2.25838	1.08393		5.65099	5.60402
3.8203	3.82597		4.16163	3.96973
2.51626	2.85162		3.52366	2.77529
0.717099	0.899463		4.80664	3.7882
4.94145	4.76889		3.33783	3.47171
2.57928	3.08158		3.93628	3.29911
4.69872	4.0614		4.65347	4.11508
6.62609	5.13828		9.33543	8.99671
6.47075	5.79485		0.581882	0.57593
4.72209	4.21234		-0.274755	-0.679099
0.37874	-0.416064		6.43802	5.90902
5.97273	5.93258		7.04816	7.38248
3.14254	1.08205		3.46722	3.53515
5.86024	5.63755		3.54315	2.85089
3.04092	2.51744		2.88851	2.9468
3.72252	3.20136		3.37683	3.08
4.30432	4.30629		4.70823	5.5711
2.4022	3.14482		5.82352	5.09738
3.80504	3.07985		1.95223	1.69613
2.64181	0.695313		2.33916	1.95042
1.91539	3.01609		4.91911	4.63552
2.5699	1.44918		0.81683	-1.41606
5.44696	5.1327		6.50692	5.6131
2.41313	2.94767		3.58376	3.80033
1.7259	1.08079		4.09759	3.03787
5.64823	5.07538		2.31378	1.24241
4.50717	4.81363		-1.85972	0.313431
0.288382	1.51697		6.28414	7.08612
0.366708	-0.426748		2.50135	2.97236
4.48908	4.28748		3.43043	4.32333
-0.206222	1.58216		3.62958	3.76197
4.32508	4.16379		2.21912	3.36733
5.44516	5.93816		-2.20622	0.455499
7.98729	7.79498		4.63705	5.21716
-0.240082	1.85328		9.28812	9.51561
1.83757	4.41071		4.8142	3.62089
5.01808	4.47647		1.39415	-0.0117107
5.11063	5.05877		1.87334	2.31236
6.10986	5.98393		9.14959	9.31298
-1.20622	-0.00502401		7.4843	6.62072
2.00991	1.45259		0.985299	2.16623
4.3519	2.77354		3.39818	2.66638
4.87604	4.54011		4.19615	3.92377
4.13543	2.90053		3.74301	3.8133
0.998801	0.692025		8.38132	8.50501
4.35211	4.00508		1.86482	0.452587
3.09184	2.28301		4.76469	4.94168
5.29644	5.04965		5.83734	5.55659
0.940658	-3.01171		4.51539	4.92363
3.54944	3.59339		4.49226	6.38124
-0.49628	0.900888		5.28943	5.82926
3.43932	0.995643		2.71538	3.42164
-0.884294	2.82644		7.07285	7.92946
-0.49628	0.162972		1.04171	1.99264
3.39011	0.160595		6.58217	6.5319
3.10019	3.258		0.322718	1.3857
2.66909	1.90196		9.39201	8.50749
4.16163	3.96973		5.25668	5.29766
3.52366	2.77529		3.44815	2.48466
4.80664	3.7882		5.87073	5.33766
4.81284	4.68715		1.8332	0.166531
2.12755			3.44466	3.2041
3.93628	3.29911		-1.20622	0.801759
1.7171	1.7507		2.50845	2.41904
3.37403	4.02857		2.31064	2.0382
6.1116	5.71489		2.16935	1.16238
3.34181	2.69511		5.89154	4.80702
6.12744	5.84949		4.07921	3.46943
5.33103	5.07062		3.51236	2.27973
0.881241	2.38367		10.9312	10.8488
4.66162	3.97033		4.09994	3.51813
4.65347	4.11508		5.23876	3.80185
2.4835	1.89697		2.88459	3.14316
-0.398867	0.803284		3.71963	3.78839
6.43802	5.90902		0.895748
1.66452	1.31343		1.90352	-2.01171
3.9577	3.22039		0.599714	-0.689783
3.46722	3.53515		5.5853	6.11732
2.88851	2.9468		3.6747	2.08236
4.64769	4.38628		5.2589	4.6947
7.15667	6.84386		6.5115	8.64033
3.82864	4.1948		7.15067	5.93927
0.115706	2.2396		3.05146	4.06947
2.67575	2.89964		3.64555	3.70926
5.33296	5.34729		5.74475	4.91993
4.71861	2.63835		1.14733	0.457437
1.96604	-0.417839		2.97201	0.898037
0.0198825	-3.00103		3.45243	2.80061
3.37683	3.08		1.55251	-0.687639
3.09498	3.07969		2.42898	1.31343
4.70823	5.5711		11.0793	8.01538
5.79923	5.2962		2.79254	1.24185
1.97795	1.45453		2.74701	2.08236
2.33916	1.95042		3.93044	3.95955
3.5971	4.12315		6.77099	5.96896
0.81683	-1.41606		3.16983	3.05518
-0.38127	-0.417839		7.89877	7.05402
4.09759	3.03787		0.140282	-0.687639
2.31378	1.24241		1.21623	1.85328
2.46055	2.38545		3.4797	2.45162
4.10928	3.69511		5.32997	3.88761
-0.0362972	0.3145		4.49057	3.78887
3.43043	4.32333		4.85766	4.85909
3.62958	3.76197		4.19542	4.10077
2.21912	3.36733		1.44258	2.82569
4.22866	3.56322		1.7171	1.51325
2.26163	2.45429		5.33783	3.33224
9.28812	9.51561		1.95223	1.801
4.8142	3.62089		4.77084	4.03828
4.62715	3.48431		4.9487	3.93603
-0.49628	-0.00903228		6.1672	6.30457
0.985299	2.16623		5.34317	3.69531
3.39818	2.66638		3.30636	-3.01171
4.55688	4.22502		2.70652	1.38367
2.98251	1.69326		1.33342	1.90231
4.19615	3.92377		5.59184	4.77354
2.94645	0.804045		4.27496	4.2785
3.74301	3.8133		7.36641	7.90909
4.05737	3.10364		0.918378	-0.419617
2.71947	0.3145		2.12139	0.161784
1.86482	0.452587		2.23153	1.16178
4.76469	4.94168		4.07351	3.82906
4.56972	4.53182		3.78897	2.45332
5.1274	6.02424		3.59212	3.36784
4.51539	4.92363		1.13516	1.16297
5.7013	5.05384		10.415	10.4802
-1.20622	-0.681229		0.494218	0.898037
2.42898	3.27973		-0.206222	1.89982
2.62597	2.41804		5.1412	6.25534
-1.27476	-0.199767		1.58188	1.45307
1.26443	2.04046		1.71775	2.57838
3.21646	1.94629		3.38903	2.45113
0.389031	-0.193672		4.88399	3.36887
1.32808	3.07953		6.32077	6.54016
-2.02259	1.1606		-0.43763	0.895895
6.58217	6.5319		4.35594	2.94887
2.89546	1.3857		7.36967	6.95867
3.44815	2.48466		-1.62126	-1.41606
3.98051	4.18273		2.84753	-0.193672
3.8396	2.35289		11.8469	11.6453
3.44466	3.2041		3.13136	1.24016
-1.20622	0.801759		4.01215	3.30006
2.50845	2.41904		-0.53779	-0.681229
2.31064	2.0382		4.89282	4.22289
8.59298	7.43471		5.5948	4.76787
1.82185	1.74833		6.4563	6.26012
3.77859	1.5179		9.61177	9.62807
2.07447	1.45113		4.8016	3.20439
5.89154	4.80702		5.68176	6.27732
6.82646	6.06746		7.14087	5.85904
	0.800233		1.20369	-1.41606
5.51661	4.63915			1.38825
4.09994	3.51813		1.56237	2.42177
5.23876	3.80185		1.67785	2.54675
2.29934	1.63771		2.78445	1.99331
3.71963	3.78839		1.77695	2.97118
2.48071	0.804045		3.95842	2.58127
0.895748			-0.0225921	1.51651
1.90352	-2.01171		5.79513	5.85456
1.92956	-3.00103		-1.62126	1.31183
5.2589	4.6947		0.637498	-0.679099
6.12894	5.91226		2.03084	0.988289
3.05146	4.06947		7.20949	6.8775
3.1506	2.60999		4.94239	4.29641
5.74475	4.91993		6.18514	5.54395
1.14733	0.457437		-1.20622	-0.204356
2.97201	0.898037		2.12189	-0.679099
3.45243	2.80061		2.03359	1.74793
1.55251	-0.687639		-0.398867	1.99297
2.42898	1.31343		3.14606	1.69654
11.0793	8.01538		4.24643	4.56316
2.74701	2.08236		2.38903	4.34273
0.682709	0.990968		1.09498	0.452587
1.61873			2.51081	2.89982
4.37587	3.12323		4.44875	4.74868
1.06217	1.51511		2.62344	3.35132
-1.62126	0.16416		1.75992	-0.00635886
3.16983	3.05518		1.93013	-1.41606
7.89877	7.05402		2.91304	2.99364
8.29562	7.56162		6.06052	5.76701
6.83822	5.53185		5.28852	6.46984
2.53797	1.51744		2.90352	1.63686
7.3365	7.20633		3.63983	4.43529
3.4797	2.45162		1.72524	1.63686
5.32997	3.88761		5.62362	5.59309
6.68056	6.26283		0.925465	0.160595
1.49898	1.9048		1.45243	1.45404
5.02886	3.42251		1.64181	2.45234
3.39583	2.72106		7.00192	7.35072
1.86112	2.24129		1.89935	0.449669
3.82879	2.24269		1.58116	1.38214
1.44258	2.82569		1.66452	-0.196716
1.36671	0.450643		5.26623	5.4071
4.36692	3.67864		6.29069	5.74104
0.751966	1.57593		0.0198825	0.57593
1.7171	1.51325		3.09026	2.42053
1.87642	1.63728		-1.62126	0.311289
-0.398867	0.313431		1.69172	3.24241
5.70733	5.07077		1.21044
1.95223	1.801		3.41691	3.03787
2.63318	1.2441		2.63283	2.77626
-0.666585	-0.193672		1.33873	2.71985
3.06166	2.97101		8.49731	7.74495
6.25963	5.95828		4.49681	2.20093
4.77084	4.03828		4.63562	5.04214
4.83703	4.9183		0.700668	-0.00903228
4.9487	3.93603		2.41565	1.07701
2.98476	2.16742		3.19004	4.18273
3.4516	2.79966		3.92617	3.70916
-0.398867	0.165346		9.13467	9.34227
2.70652	1.38367		4.08593	5.12308
1.33342	1.90231		1.351	1.31824
2.48829	3.90062		3.76944	4.24974
5.59184	4.77354		2.14733	1.38672
4.27496	4.2785		4.26292	3.73636
2.03792	-0.00769495		0.0198825	-3.01171
0.918378	-0.419617		1.31107	1.16831
3.78897	2.45332		4.7971	5.14855
1.13516	1.16297		1.12805	1.45064
0.940658	-0.687639		2.19785	2.42078
4.03576	1.99397		2.24903	2.89822
3.94094	3.53263		3.15688	3.01724
2.97057	2.63771		2.47067	3.12338
4.16822	3.53343		4.74134	4.40366
-2.85972	-0.00769495		2.9757	2.31397
2.08552	2.12277		3.27923	2.72146
5.1412	6.25534		1.95223	1.08267
1.58188	1.45307		5.63804	6.2605
5.60048	4.79495		6.0613	5.76862
2.35363	2.45429		7.35172	6.86276
1.88066	1.16416		-1.62126	1.99498
-0.32703	1.69285		2.11831	2.92412
3.38903	2.45113		5.25435	4.97054
4.88399	3.36887		2.10176	1.31984
2.94673	3.24185		4.38413	4.369
5.80939	4.15348		4.4356	3.96032
8.63774	8.03263		3.13289	2.69511
4.35594	2.94887		4.33374	3.03642
2.66875	2.89964		3.75133	3.45489
11.8469	11.6453		5.06867	3.75031
6.29134	6.09755		3.84925	3.827
3.24643	3.33197		1.27646	2.16357
3.13136	1.24016		2.06166	3.50032
4.01215	3.30006		4.27623	4.76831
3.32229	2.94715		5.8668	6.18867
5.8238	5.37316		3.65641	2.27781
2.72622	3.5766		3.96129	2.58238
6.35	6.68031		6.18946	6.36813
7.47816	6.7159			-0.00769495
4.8445	3.66816		2.32229	2.16416
5.92691	5.81344		3.07179	2.27561
6.4563	6.26012		0.840722	0.575038
5.97946	5.56725		4.68957	3.99339
5.68176	6.27732		3.57442	2.92552
7.07865	5.98477		-1.20622	-0.204356
4.46562	3.76197		4.11096	4.17359
5.56624	4.2236		4.24725	3.36823
3.23153	3.99372		5.32056	5.31104
0.904097	1.74912		4.57712	4.42916
0.933645	0.166531		7.61543	7.05219
4.73254	4.40265		5.64913	4.27173
-0.884294	-1.41606		5.40499	4.84564
1.56237	2.42177		3.802	3.14527
4.40694	4.48342		6.90849	6.89015
1.67785	2.54675		3.61198	2.20266
2.78445	1.99331		2.74501	-0.423178
1.77695	2.97118		3.33804	3.53297
3.39118	2.54925		2.71538	3.56558
4.14013	3.5172		5.37144	5.09901
2.25557	1.16712		4.57984	4.09265
5.14953	4.45198		3.43664	3.29762
3.95842	2.58127		5.1857	5.66601
2.64859	2.15941		1.97686	1.07638
-0.274755	-0.689783		1.35016	1.5786
5.29837	5.02751		3.74317	3.51709
-0.62126	0.453558		6.02462	6.12948
3.07364	1.80138		3.26141	2.03463
3.46016	4.29783		6.32251	4.92495
5.79513	5.85456		4.46632	3.48751
1.92249	4.11201		5.19004	4.29546
2.03084	0.988289		3.23723	2.92271
2.00269	1.23678		2.94297	1.90409
7.39169	7.93911		6.81487	5.92016
2.11831	1.95042		5.54932	5.436
5.14013	5.93855		3.86112	1.38774
-1.20622	-0.204356		5.67348	4.59185
4.58989	4.63782		1.2875	-0.426748
-0.398867	1.99297		6.32991	4.43928
3.14606	1.69654		-0.158077	-0.00903228
4.6835	4.13422		4.33419	3.98136
3.38497	3.16357		4.61562	3.63953
2.82155	2.74675		8.02519	8.02992
4.36311	3.38647		0.240078	-1.01171
3.43436	4.09257		0.513159
0.700668	0.990968		5.16181	4.86515
3.5746	3.101		2.01271
10.6175	10.1406		1.99153	1.90231
6.56107	6.06419		5.41099	4.91356
4.06246	3.59471		3.38328	3.24185
6.59135	6.39726		5.62828	4.17314
1.82185	0.992973		4.73665	3.69439
1.01325	0.79641		3.21479	4.34247
0.45243	1.38825		1.46785	0.694492
6.63772	6.18865		1.60996	1.3129
3.62523	3.91299		0.356256	-2.01171
1.75992	-0.00635886		3.42628	3.36694
1.60042	0.799469		4.37198	4.09218
1.93013	-1.41606		5.96476	5.63312
3.06352	2.87347		3.26722	2.16268
4.04294	4.4275		1.49898	0.315569
2.91304	2.99364		-1.62126	-0.416064
6.06052	5.76701		0.998801	2.07922
3.21791	2.51208		5.66527	5.49701
5.28852	6.46984		2.73027	3.2605
1.62814	1.39078		6.6951	5.8241
-0.557417	-0.681229		6.1919	5.92117
5.01877	4.73406		6.53397	5.77646
5.41019	5.14893		5.2214	4.44598
0.513159	-0.00102683		8.44187	7.59096
3.63983	4.43529		6.28786	5.40804
1.72524	1.63686		3.55499	2.35054
2.49384	3.65296		2.4835	1.7987
0.856829	1.16178		5.73049	3.9481
4.60208	4.47009		1.79703	1.9456
4.4777	3.29857		2.75133	2.20295
0.925465	0.160595		6.41544	5.72762
1.32808	-3.00103		0.166365	-0.6855
2.70413	2.54766		5.39095	4.30595
1.58116	1.38214		0.0198825	0.451615
4.16013	1.2396		8.35337	8.20771
	-0.198241		5.13352	4.1927
1.66452	-0.196716		-0.143171	-0.201295
2.82943	2.79966		0.288382	-0.681229
1.03412	-0.679099		5.22855	5.86664
3.7323	3.74922		2.70619	1.57593
2.51589	0.452587		5.80511	4.6174
2.05146	0.456468		3.78394	3.46835
4.3292	4.86487		3.65977	2.82775
-0.291093	1.23847		8.25679	7.80263
5.13047	4.39354		3.13265	3.33369
1.7171	0.900888		0.784763	1.57459
4.7259	3.88832		0.115706	1.51278
2.89003	3.27575		3.93189	4.31717
5.71042	3.38672		6.70994	6.62282
1.69172	3.24241		6.25177	6.25148
8.25069	8.10631		2.64465	2.51976
1.21044			3.34335	1.94767
8.46321	7.89441		4.4836	4.3135
4.08593	3.26036		5.85786	5.60075
1.64181	4.26939		4.26443	4.33441
-1.20622	-0.679099		6.58427	6.93208
4.12318	4.65333		5.155	4.80673
3.41691	3.03787		1.24666	2.31423
6.22408	5.47653		0.61873	-0.199767
-0.859718	1.31236		0.895748	0.161784
1.33873	2.71985		2.08185	2.5186
3.55137	2.24016		-0.62126	1.89697
4.63562	5.04214		3.44115	3.88761
0.700668	-0.00903228		8.66124	8.47986
6.09353	4.89973		6.71224	6.83575
6.43336	5.28942		6.57984	6.5228
2.41565	1.07701		4.15248	3.38659
3.19004	4.18273		2.56464	1.31877
4.08593	5.12308		1.43763	2.1243
2.12497	3.12186		5.73741	4.21457
2.8111	1.31557		1.11471	0.799469
2.14733	1.38672		5.74146	5.62649
4.26292	3.73636		3.92441	3.37029
4.26722	3.10193		0.962599
2.91866	3.69418		3.80838	3.10518
0.203692	0.16416		1.41021	1.24634
5.59696	5.53703		7.13293	6.99488
4.19882	4.1528		11.1239	11.1835
2.24994	2.66659		5.01788	4.49257
2.47067	3.12338		3.15839	4.11239
1.70891	0.899463		4.66558	3.96007
0.767826	-0.193672		4.3519	3.93594
2.9757	2.31397		5.27543	3.8029
3.27923	2.72146		2.58412	3.18207
3.48968	2.72307		4.05362	3.0179
-0.0362972	-1.00103		4.02428	3.57727
6.43322	5.55619		2.32808	3.22438
1.19198	1.58127		6.58338	4.74295
2.96487	1.57459		4.53044	4.63147
1.41525	0.161784		7.94509	6.85183
2.29387	1.45113		0.442583	0.798705
5.63804	6.2605		6.34359	5.97985
6.0613	5.76862		2.37491	1.89732
1.32272	2.94508		5.31209	4.00565
3.20393	3.16416		0.725245	0.455499
3.26561	2.7513		0.253209	1.2469
7.12027	6.38739		8.42358	7.85904
5.25435	4.97054		4.71887	3.48597
4.4356	3.96032		1.53797	2.27671
3.13289	2.69511		1.8843	-3.01171
3.75133	3.45489		3.71914	0.697774
3.91735	3.70712		4.78912	4.51013
4.72809	4.43009		5.29921	5.70766
5.06867	3.75031		-1.20622	-0.681229
3.84925	3.827		0.389031	0.905864
1.27646	2.16357		6.90515	6.49745
7.5175	7.34265		3.3292	3.57805
4.27623	4.76831		6.62536	6.45496
5.8668	6.18867		2.9056	3.56333
7.07496	6.81384		3.77452	4.8829
5.59991	5.85531		-0.38127	-1.41606
3.65641	2.27781		11.5489	9.67415
7.76861	6.36344		5.68568	4.40215
3.07179	2.27561		2.97002	2.66491
4.68957	3.99339		1.35626	0.79641
3.57442	2.92552		3.1103	3.12445
2.67852	3.99523		0.115706	-1.41606
2.16637	1.57727		-0.274755	-0.421396
4.23971	3.56479		7.07955	6.75276
5.32056	5.31104		0.656026	1.63771
4.57712	4.42916		5.26502	5.75708
2.97966	-0.195193		0.926597	0.996976
4.97896	4.91273		2.99907	3.72207
3.61198	2.20266		5.05011	3.51604
3.33804	3.53297		-0.735568	-0.683363
2.71538	3.56558		3.42504	3.51546
-0.884294	-0.421396		0.128046	0.168898
2.15688	-1.42675		2.81934	0.79794
3.50216	2.60737		4.15387	3.4051
1.6231	0.998973		6.65947	5.9964
3.92072	5.22107		0.494218	2.28219
5.74447	4.96165		5.86749	6.01324
4.36355	5.00541		11.3363	11.4066
2.78281	3.1243		3.44978	2.20439
2.94673	2.45404		7.32068	7.01484
1.35016	1.5786		3.01271	4.48674
2.57667	0.694492		5.0487	4.46907
3.85033	2.57883		1.65107	2.23988
6.02462	6.12948		2.84969	2.74813
3.26141	2.03463		2.33118	0.902311
4.46632	3.48751		6.80115	5.00636
2.70207	1.80061		3.84226	2.42152
5.19004	4.29546		5.71641	5.25492
4.9784	2.66889		4.49643	3.18486
4.53807	3.69377		3.87748	2.69346
5.54932	5.436		2.37274	0.318771
3.29502	2.27918		5.00046	3.90026
5.63899	4.90682		1.62379	1.79794
3.86112	1.38774		2.44426	1.79756
5.67348	4.59185		-2.20622	1.1606
4.48789	4.76855		4.78258	4.10271
6.32991	4.43928		2.3254	0.804045
3.46703	3.12247		1.94122	1.94904
4.33419	3.98136		1.44751	0.99631
0.872758	-2.01171		-0.53779	-0.689783
4.61562	3.63953		1.17234	0.696134
3.00631	1.63771		5.06441	4.1727
8.02519	8.02992		1.12805	-0.196716
0.240078	-1.01171		-1.62126	-0.419617
0.513159			0.483114	1.63857
3.41942	0.89875		5.07538	3.65222
5.41099	4.91356		2.55251	2.2811
5.15054	3.3852		3.69417	0.689554
4.73665	3.69439		6.62299	5.74236
3.78507	4.13027		2.36712	1.6949
2.25557	2.51488		2.31691	0.804807
0.776947	0.320901		5.77786	5.03315
-0.666585	-0.199767		2.2875	1.99297
1.46785	0.694492		6.1419	6.00744
1.60996	1.3129		0.115706	0.450643
0.356256	-2.01171		1.12805	1.45453
3.42628	3.36694		7.84184	8.01341
3.97143	4.15265		2.21669	2.72166
0.784763	2.03333		2.86327	4.48478
3.1506	0.699413		2.66909	0.692848
3.26722	2.16268		6.70784	6.50164
5.85898	4.44488		4.07233	3.65233
-0.206222	-1.41606		2.84753	3.27904
1.11571	0.167715		1.38307	-0.00635886
0.356256	0.905154		2.78055	3.2241
-1.62126	-0.416064		4.45537	4.93174
-0.206222	1.51511		9.67715	9.49132
0.998801	2.07922		3.76305	3.68019
2.27001	1.31557		3.40494	2.99147
7.72104	7.52245		6.2582	7.31853
8.10402	7.53577		5.75563	4.5879
1.21044	-1.00103		2.53065	2.60933
6.6951	5.8241		4.30793	4.14346
5.29763	4.38558		4.31445	3.62078
0.849395	0.317704		8.04577	8.21909
6.53397	5.77646		0.088682	0.579494
4.24005	3.78753		3.85141	3.77549
5.2214	4.44598		2.91097	-0.689783
1.7171	1.51744		5.41936	3.6646
7.44363	6.80927		1.06114	0.89875
0.421079			4.72049	4.20295
2.4835	1.7987		7.97059	7.53525
5.74563	4.92381		2.61908	-0.416064
2.91895	2.80347		2.12139	1.16594
7.58302	7.01335		9.22018	7.7405
1.65176	1.38926		3.72183	2.07953
5.73049	3.9481		1.08868	2.92517
2.26398	2.51697		3.57797	3.73366
1.79703	1.9456		1.41525	-1.41606
5.84889	5.86984		4.82352	4.05941
3.61308	1.74833		2.64645	1.08079
7.87631	7.6429		2.68897	1.69654
0.37874	0.311289		2.94819	2.82569
2.75133	2.20295		5.42353	5.0096
0.115706	2.2041		8.06772	8.27401
2.54296	2.66638		5.70267	5.01121
1.08868	-0.424962		1.55709	1.69202
3.10981	3.23988		7.83705	7.97261
4.21238	4.85139		6.33445	6.81849
2.38389	2.66512		5.49157	6.24162
0.918378	-1.42675		5.0877	5.59676
1.53334	0.310217		1.46299	2.04175
5.30652	5.41591			0.799469
5.39095	4.30595		2.61654	3.97007
4.74034	2.77801		6.43315	5.82021
3.93466	2.58016		2.98503	2.96897
0.792536	0.316637		2.24621	1.6949
6.84612	5.97071		1.95569	1.31824
8.35337	8.20771		0.203692	0.310217
3.69329	3.77539		9.84429	9.11437
5.58836	4.88214		7.65963	7.46643
5.13352	4.1927		5.72572	4.58745
6.72436	5.60781		7.97049	7.29847
2.70619	1.57593		4.2449	4.20324
9.89899	8.68679		6.50476	6.2268
4.59203	3.46955		0.984212	2.2811
3.67331	4.5545		9.80747	9.78865
1.31734	1.51604		2.78476	1.89875
4.62715	4.34286		0.411015	1.38875
0.784763	1.57459		3.21502	3.43677
0.115706	1.51278		3.03057	2.24016
5.97183	7.25759		0.656026	-0.423178
3.54333	3.06013		6.65041	5.38158
1.91838	0.993641		0.656026	1.74793
-2.20622	0.903733		6.6064	5.70454
3.48729	4.06986		-0.398867	1.31984
2.64465	2.51976		4.50854	4.41071
2.41021	1.99331		4.634	4.69305
2.50372	2.20584		0.955692	1.08079
0.759918			1.75133	0.452587
4.4836	4.3135		4.77296	4.85204
5.05146	3.86496		5.8807	5.36315
3.2313	2.90142		5.03418	5.27494
0.61873	-3.00103		6.46525	6.56026
4.51549	3.06172		4.32631	2.92552
6.30488	5.35941		7.34407	7.3499
1.7171	1.57949		3.49622	3.45429
2.59083	2.16089		3.4512	2.99464
0.895748	0.161784		5.95079	4.82681
3.21623	3.82559		5.06367	4.72222
3.07338	1.79832		2.50571	1.51418
8.66124	8.47986		5.81732	7.0006
2.33118	2.72227		7.82478	7.43528
6.71224	6.83575		1.6425	1.80023
7.85537	7.4659		5.74359	4.89786
6.57984	6.5228		1.89993	0.166531
4.15248	3.38659		5.48081	5.15273
4.30296	5.17817		1.29299	0.3145
0.67297	-1.00369		4.30804	3.94861
5.73741	4.21457		1.03412	2.87583
5.74146	5.62649		3.07842	2.66952
6.58245	5.65533		-1.20622	2.41754
7.83512	6.68058		0.553248	0.453558
0.962599			6.41117	5.92982
6.90942	5.79707		3.77663	3.08048
7.13293	6.99488		3.49584	3.93481
1.33958	2.0369		4.05805	3.74853
5.01788	4.49257		3.15664	1.90373
3.15839	4.11239		5.50711	4.95951
4.29148	4.03973		5.12938	4.51709
2.82375	2.42276		7.18257	6.79083
-1.20622	-0.416064		3.42358	2.03398
7.56696	7.62384		-0.343974	-0.0103709
1.78086	2.16475		5.66228	4.41171
2.58412	3.18207		5.58711	4.45162
4.05362	3.0179		4.6332	4.08968
4.02428	3.57727		1.85742	1.31717
2.96803	2.27945		1.60042	0.458405
2.32808	3.22438		4.09941	4.48733
5.5371	5.38094		2.87671	4.00499
1.32186	0.691202		10.6556	11.2493
1.42689	0.692848		7.54378	6.53235
5.66469	5.18336		4.49345	4.99335
0.442583	0.798705		0.115706	-1.41606
4.90255	5.80157		10.8531	10.2505
4.93503	4.71588		7.76482	6.88372
1.78865	2.54675		4.93942	3.31503
0.725245	0.455499		4.12164	3.99272
5.39722	5.75739		2.07498	2.6424
2.09549	3.29749		5.96269	3.93733
4.71428	3.99397		7.68233	7.46047
2.60484	2.03755		3.33053	2.0382
3.94034	4.65037		8.44854	8.23921
8.46077	7.51814		2.67575	0.583048
8.42358	7.85904		3.21912	2.60562
4.71887	3.48597		2.80888	1.39028
7.304	6.9364		8.01618	8.19816
1.8843	-3.01171		2.95424	1.89946
3.71914	0.697774		7.38746	6.54108
4.05065	4.47808		0.985299	-0.00769495
7.28284	6.37945		7.461	6.83844
0.37874	0.990968		3.73665	3.41779
3.07867	3.51662		2.39752	-1.42318
2.9056	3.56333		2.80343	2.48656
2.00269	0.692025		1.78023	2.20468
3.77452	4.8829		6.46719	4.53343
0.734638	1.3145		3.61781	2.99464
5.00951	4.4865		6.29805	5.22424
6.09423	5.5055		9.0986	8.34648
2.23153	1.07701		2.76585	0.577713
6.88516	6.90146		4.29195	3.96101
6.47975	6.72204		4.39849	3.73346
-0.38127	-1.41606		2.48829	2.31503
5.68568	4.40215		-0.206222	0.995643
2.97002	2.66491		1.60925
6.92744	6.64854		2.98814	1.57415
4.15601	2.08267		3.09051	2.0811
4.3966	2.51883		3.60996	2.77549
1.35626	0.79641		5.80071	3.50196
1.9266	2.23875		2.29069	2.66533
5.26502	5.75708		2.53102	2.90018
3.67103	4.52482		2.47589	3.16431
0.926597	0.996976		3.05792	2.60562
5.05011	3.51604		4.40029	4.24974
3.03576	3.42028		-0.0663552	-0.416064
5.24731	5.47653		2.76356	0.583936
2.86511	2.66596		2.07179	1.85217
0.128046	0.168898		7.67107	7.56009
4.15387	3.4051		4.75621	4.79341
5.74742	4.78729		2.77436	2.31423
2.79734	1.801		2.87642	0.450643
6.65947	5.9964		5.75212	4.42034
5.86749	6.01324		1.20369	-3.01171
11.3363	11.4066		5.34295	5.59298
3.69777	3.91325		1.26443	1.31183
3.44978	2.20439		1.24666	-2.01171
5.65587	5.62047		3.62814	3.95767
5.35746	4.47832		5.20979	4.23434
7.32068	7.01484		2.56273	0.577713
3.97938	2.878		4.57028	2.94818
1.19785	0.803284		5.49909	4.83385
1.70413	2.24269		2.77239	1.85365
1.65107	2.23988		-1.62126	-0.199767
3.08	0.989629		5.64734	5.64413
3.86894	3.9727		4.70335	4.20389
2.84969	2.74813		3.64645	3.73496
2.33118	0.902311		6.5846	7.48532
6.80115	5.00636		4.841	3.26285
7.30202	5.29395		2.72995	3.20468
0.533343	1.94835		4.68055	3.70784
4.61954	1.24578		3.99335	1.63814
3.92207	2.42102			0.315569
3.33608	1.31557		-0.0362972	-0.204356
3.09837	2.28055		4.43488	3.48526
1.74333	0.800233		3.26186	3.48252
1.56691	0.166531		9.1153	9.20236
6.0635	4.94706		2.15989	2.66575
3.43932	3.29992		1.25231	0.452587
3.24785	3.10286		3.98489	4.89457
3.73782	2.63814		5.3012	4.60917
2.41021	1.16238		6.09883	5.91452
4.30657	3.84996		4.12229	4.44531
3.62453	2.35132		0.45243	0.574145
3.42878	3.54675		4.59508	3.33343
2.3254	0.804045		7.39382	7.93829
1.94122	1.94904		2.05469	2.51348
7.48059	6.28826		-0.53779	1.69572
6.74301	5.94934		-0.859718	1.08644
7.28956	5.37853		4.15387	4.78118
1.44751	0.99631		4.2351	2.72327
-0.53779	-0.689783		10.7753	10.7559
-0.666585	-1.41606		4.5345	3.9362
0.513159	-2.00103		5.07246	4.15355
6.18762	5.12778		1.74269	0.313431
0.998801	-0.419617		6.70466	6.72964
3.3628	-0.00102683		6.1321	4.98856
7.64757	6.72685		1.25231	-0.687639
4.74409	4.52407		5.08462	5.10729
5.06441	4.1727		1.99544	2.03593
1.12805	-0.196716		8.27419	8.40278
-1.62126	-0.419617		2.77239	1.74714
0.483114	1.63857		4.91059	4.80123
5.36897	3.18398		5.32156	5.27515
2.49584	2.66743		6.36369	5.45216
-1.27476	-1.42675		5.32529	5.64909
2.09498	1.07764		4.27773	3.87465
5.07538	3.65222		1.8685	1.57816
1.97345	0.16416		7.90319	6.92202
2.55251	2.2811		6.17383	6.03209
3.69417	0.689554		0.801503	-2.00103
5.90005	4.11462		7.77252	5.62851
0.46221	-1.00103		4.24442	4.38704
3.49345	2.87619		1.73464	1.98996
2.72825	0.989629		3.06622	1.16357
0.253209	0.992305		9.2407	9.452
1.66943	2.45186		10.9941	10.9449
4.13378	3.78695		5.62665	5.5709
5.6875	4.33303		3.26561	2.5186
3.64983	2.03949		6.14095	4.15445
2.66909	0.692848		2.35279	1.38774
6.70784	6.50164		-1.20622	1.69326
2.32229	2.74952		7.34686	6.52696
2.78055	3.2241		2.23153	1.51976
5.17831	4.53246		2.72386	3.63728
4.45537	4.93174		4.11018	3.70824
9.67715	9.49132		2.21044	1.90196
4.34554	3.10425		4.64848	4.14482
4.39765	4.08189		2.92426	3.56299
11.0269	10.3172		6.14998	5.38871
4.01118	2.97202		1.91482	2.54698
4.31478	4.15325		5.08645	4.53309
3.76305	3.68019		4.52958	3.84011
6.2582	7.31853		4.72648	4.34253
7.0081	6.36902		2.69968	0.900888
-2.02259	-0.199767		3.79494	3.46823
0.849395	0.994309		4.55059	4.23095
4.79211	3.77345		4.26303	4.65111
2.85126	2.74774		4.95842	4.39386
2.97966	3.29735		0.154349	0.903022
2.53065	2.60933		6.56822	5.85858
4.30793	4.14346		6.53131	6.64663
5.61617	5.19834		1.03412	3.548
6.94612	4.99552		5.91597	6.26057
-0.49628	0.320901		5.45614	3.89003
0.37874	1.63942		6.95582	6.41024
5.41936	3.6646		2.51316	2.48822
4.72049	4.20295		6.01339	5.81158
7.97059	7.53525		4.26815	3.51499
2.5718	2.45526		2.90323	4.16171
2.12139	1.16594		2.68864	4.13278
3.72183	2.07953		7.07149	5.84202
1.08868	2.92517		4.10526	1.45356
3.08159	1.79947		3.18981	2.6947
2.99375	1.38875		4.9842	4.55642
1.14028	-1.41606		1.17234	-0.426748
4.82352	4.05941		3.11005	1.63942
2.64645	1.08079		0.833204	0.79794
3.08343	3.43726		5.96909	4.98743
1.08134	1.16535		5.91585	6.36186
2.68897	1.69654		7.09737	6.53071
2.94819	2.82569		0.590825	0.574145
5.70267	5.01121		5.87732	5.57146
3.0871	3.48775		3.42108	2.20526
3.95497	3.86341		-3.20622	0.798705
5.13543	5.86171		4.91712	2.92534
3.58394	3.05726		3.32406	1.2441
1.43187	2.63621		0.977408	1.80138
2.38049	0.691202		0.601133	-0.202825
0.881241	2.12308		1.61873	1.31236
3.55403	3.88626		2.32765	1.31717
1.4727	0.165346		6.35943	5.44043
1.46299	2.04175		2.40768	-0.00903228
5.46538	4.8766		0.700668	1.38977
1.41021	-3.00103		0.46221	-0.419617
5.71084	5.25092		5.89668	4.35184
2.61654	3.97007		5.79369	5.46979
6.43315	5.82021		2.28563	2.24185
1.95569	1.31824		2.56464	0.458405
0.742685	1.2396		0.253209	-0.0103709
2.43396	3.86039		6.57434	5.95577
2.95915	2.72025		3.80934	2.92657
4.2449	4.20324		1.81744	2.51744
6.72636	6.36496		3.81729	2.27836
3.2301	3.16386		10.9537	11.0757
2.43932	1.99264		-1.62126	-1.00103
9.80747	9.78865		3.86297	2.82775
0.411015	1.38875		5.73058	4.57233
2.77663	0.166531		0.483114	-3.00103
0.366708	-0.417839		6.38503	5.30652
3.21502	3.43677		-0.884294	-0.0117107
3.03057	2.24016		6.3714	6.54159
0.656026	-0.423178		4.16511	5.31524
0.656026	1.74793		1.69172	2.57704
0.933645	1.31503		4.43942	3.69264
4.75099	4.80176		9.89765	10.2421
-0.398867	1.31984		-1.85972	0.903022
4.50854	4.41071		3.93277	3.20382
9.37971	9.275		5.34559	4.07018
4.2004	4.24757		4.74375	4.42923
2.77467	3.4002		3.05979	1.85217
1.75133	0.452587		12.5658	11.8542
2.4022	-0.00903228		5.11547	5.30247
6.46525	6.56026		5.94866	4.60204
4.32631	2.92552		6.68422	5.30797
3.65018	3.35158		2.95021	2.12521
5.66228	5.51288		1.09498	-1.00103
5.09817	4.2221		1.59154	0.89518
2.36712	2.66303		7.98006	6.59438
0.513159	1.24185		4.61244	3.14331
5.64645	4.7435		8.58068	6.69146
-0.62126	1.16238		1.49422	1.16357
5.95079	4.82681		3.85405	4.0271
2.91866	3.65074		4.36692	3.45222
3.36843	3.38609		1.92249	1.31397
2.54296	2.23735		3.02207	2.38825
5.54396	4.58651		4.9021	4.00416
0.264432	0.801759		5.0275	5.77553
4.97528	3.51755		2.23153	1.31664
5.83269	5.76806		1.46785	0.694492
2.50571	1.51418		9.95277	9.45724
7.82478	7.43528		7.50345	7.85897
3.69984	3.43689		5.72994	4.91826
1.6425	1.80023		2.09862	0.900888
8.46538	8.09922		2.64215	1.85033
0.101255	0.575038		2.26398	1.38672
1.29299	0.3145		2.73665	1.8029
5.10876	4.28816		2.78445	1.90231
3.23153	3.48205		3.9065	2.63728
4.30804	3.94861		2.44219	2.66659
3.74917	4.04631		1.85742	-0.00102683
3.36671	2.57392		1.44258	1.94939
8.60307	7.92134		4.74533	3.94887
3.07842	2.66952		7.63786	7.43094
4.8145	5.82314		7.94079	6.78451
8.92488	8.1337		6.1059	5.47704
2.65568	2.31477		3.50727	3.69531
2.01325	2.66764		5.76033	6.00831
2.19785	2.38061		6.07229	5.38675
2.45282	2.41953		-0.206222	-0.689783
2.32229	2.57615		6.38131	6.14093
2.82784	4.20172		1.77632	0.898037
1.91838	2.79985		-0.557417	-0.681229
-0.938858	1.23847		2.51861	1.31664
1.26443	1.38672		6.84504	6.91047
4.11148	3.16416		1.88007	1.38672
3.8332	1.69449		5.88339	5.23599
5.12938	4.51709		2.89993	2.38494
3.66681	3.81292		4.63525	3.80052
2.15387	1.51744		0.310207	-0.6855
1.60042	0.458405		3.32808	2.77335
6.03371	5.73152		-1.62126	-1.00903
1.86909	1.94801		5.6184	5.04347
2.56273	2.69449		1.7306	1.3852
6.6016	6.04122		6.46772	6.46747
7.54378	6.53235		4.84031	3.51894
-0.111487	0.168898		4.89499	3.7605
0.50372	1.94491		10.7049	10.7222
7.76482	6.88372		1.17923	2.20382
6.44649	6.68195		3.10019	2.45162
4.93942	3.31503		1.63318	2.45647
4.12164	3.99272		4.02345	3.56141
2.02702	1.31129		5.39891	5.91133
3.33053	2.0382		5.88698	6.30374
2.80888	1.39028		4.12958	4.06947
5.17362	4.91922		6.93977	6.64077
1.1085	0.695313		2.07816	1.74635
4.02441	3.85079		1.31107	2.23988
7.38746	6.54108		0.948752	2.48751
0.473475	0.69367		1.89575	2.08048
1.45811	1.3857		6.36451	4.95225
0.985299	-0.00769495		0.483114	0.575038
4.64761	4.26064		2.49584	2.85107
2.39752	-1.42318		2.65994	2.77452
3.61781	2.99464		4.6556	5.38947
6.29805	5.22424		-0.32703	1.07827
2.35058	-0.423178		-0.884294	0.16416
4.29195	3.96101		3.90054	3.74952
2.48829	2.31503		4.18465	3.65201
-0.206222	0.995643		4.15311	3.66879
1.60925			5.31939	4.13452
2.98814	1.57415		1.11471
2.32583	0.79794		6.19965	6.52337
3.60996	2.77549		-1.27476	-1.41606
5.80071	3.50196		4.75306	4.4296
2.27001	0.898037		1.1085	0.574145
1.56764	2.0811		3.90262	3.97355
3.88913	2.82512		2.26163	2.99247
2.47589	3.16431		0.784763	1.51651
3.05792	2.60562		8.51614	8.88454
4.40029	4.24974		4.10772	3.87674
-0.0663552	-0.416064		5.50913	5.31497
2.76356	0.583936		8.12048	8.14804
0.228663	-1.42318		4.17466	3.97067
7.67107	7.56009		1.50845	1.63814
4.75621	4.79341		1.14733
2.77436	2.31423		7.65771	7.10245
-2.20622	0.802522		3.57797	4.46073
2.87642	0.450643		5.28388	5.13836
1.20369	-3.01171		5.01712	5.40272
3.96745	3.46811		5.77374	5.92447
3.40641	1.80481		4.33286	3.38647
0.840722	-0.00102683		5.26706	5.02128
1.76451	1.69613		2.05417	1.4555
2.52329	-0.199767		9.60852	9.17301
0.421079	-1.00369		0.483114	0.319836
4.81538	3.93646		8.89109	8.67645
1.26443	1.31183		1.41021	2.87583
1.24666	-2.01171		3.09969	1.69285
5.20979	4.23434		1.75595	2.72227
4.3531	4.56355		2.79927	1.51511
2.77239	1.85365		4.57966	3.51836
5.28411	4.08158		4.01657	4.41885
4.06259	4.43714		4.80687	3.88545
4.65596	4.20338		3.11985	1.45453
2.49384	2.20266		2.64	1.84959
4.841	3.26285		2.41021	1.63814
6.39995	4.44629		1.22866	1.38112
0.955692	0.579494		3.75678	1.99698
2.03412	2.51651		6.57097	6.15823
4.68055	3.70784		4.09916	3.67916
4.01035	2.87945		6.72724	6.01186
3.36884	3.16357		4.61207	2.74813
	0.315569		2.22534	0.455499
-0.0362972	-0.204356		-0.38127	-1.00103
5.7672	4.623		3.37362	1.79947
1.42108	1.51465		3.43664	1.3145
3.78266	3.54812		5.68007	4.51071
5.21093	5.15291		7.49188	7.02391
6.71484	6.20566		7.56408	6.42238
8.4547	8.71482		4.78784	4.02702
2.33075	1.63857		6.76689	6.33589
3.14885	3.01626		2.3254	2.20468
2.49345	2.7509		1.9988	2.20324
3.26186	3.48252		1.07498	2.0833
2.15989	2.66575		4.23675	4.03828
4.92249	4.65053		2.00658	2.03884
3.85527	4.4291		-1.62126	-1.00103
2.80281	1.99631		2.98306	3.0179
3.98489	4.89457		3.74	3.62262
4.66998	3.42053		1.12189	-1.41606
6.09883	5.91452		5.6138	4.84541
4.12229	4.44531		2.78414	2.6947
0.45243	0.574145		2.05469	0.799469
7.39382	7.93829		6.58776	5.82333
2.05469	2.51348		1.55251	-0.681229
2.20077	1.38265		3.51978	3.08032
2.47309	3.87719		2.15736	3.08126
4.15387	4.78118		2.96831	2.48514
1.94471	1.85549		2.15036	0.69367
6.46679	7.09906		3.67575	1.99531
4.2351	2.72327		4.99852	4.44586
1.94819	1.94973		2.9703	2.99448
5.86365	6.747		5.11496	2.69839
4.47067	4.19284		7.15939	6.16481
2.60264	2.63621		5.45447	6.00532
4.5345	3.9362		2.38862	-0.416064
1.74269	0.313431		4.74925	3.63407
4.5345	4.15205		4.74226	4.43757
2.29343	1.90018		7.0859	5.55684
1.25231	-0.687639		4.96172	3.92377
3.89123	3.03884		4.45243	5.05921
7.31088	7.18821		4.91712	3.51709
4.32183	5.04339		1.69105	0.450643
6.81817	6.61753		2.77208	1.7987
-0.0663552	0.455499		3.16337	3.65191
6.31266	5.58621		1.72183	2.82812
4.36018	3.94792		0.682709	-0.00502401
4.13836	3.38354		8.79085	8.59897
3.14933	3.50149		1.60996	2.12399
5.81573	5.5554		3.78589	4.39348
8.27419	8.40278		0.542592	0.448695
5.35381	2.92587		3.55763	4.15392
2.12497	1.0833		2.95195	2.48632
2.08868	0.997642		6.48839	6.166
-0.53779	1.74754		0.50372	1.08393
-3.20622	1.38316		4.14745	2.74734
4.9261	4.4196		5.79927	4.61561
4.16897	1.57816		3.32631	2.38901
-1.20622	-0.689783		2.62344	0.998308
3.67906	3.58072		4.83445	5.10756
5.32529	5.64909		2.43932	-0.199767
1.8685	1.57816		2.5601	2.08267
7.90319	6.92202		0.264432	-0.679099
6.17383	6.03209		1.85742	1.24129
4.28417	3.53389		1.91482	-0.201295
3.09051	2.63921		6.15393	5.81206
5.35779	6.0468		8.30547	8.31269
4.24442	4.38704		3.22843	2.63728
0.948752	0.69367		2.11471
4.39042	3.72247		4.48769	3.29573
4.02428	3.16668		4.45395	4.83226
2.03412	1.69038		5.4935	6.02763
3.06622	1.16357		4.88437	4.87692
3.71198	3.10379		-1.11149	0.898037
2.9918	2.23988		5.5383	4.41177
5.0253	4.42855		5.06721	4.76684
5.62665	5.5709		4.05992	2.82587
1.88793	2.74694		3.59656	3.70723
3.32406	3.24157		7.52623	7.23498
1.45811	-0.196716		6.85763	6.56909
3.70413	1.6407		2.14381	3.12369
3.43147	0.801759		2.43147	1.69408
-1.20622	1.69326		2.98109	2.74853
2.32497	0.998308		1.99544	2.69244
2.72386	3.63728		2.56464	2.97016
0.833204	-1.41606		0.776947	-0.196716
1.71301	2.63857		5.84331	6.17412
-1.62126	-0.00635886		4.41628	4.70036
2.16337	1.99364		0.609958	2.12277
4.11018	3.70824		4.59071	4.72943
4.79743	2.55061		-1.62126	-1.41606
5.20684	4.78307		4.05308	2.5522
4.82597	3.77568		3.31356	3.10348
4.35757	4.08063		4.08264	2.51674
4.97143	4.50144		6.00573	4.86537
2.08134	0.800233		7.65551	6.78393
2.21044	1.90196		3.00991	2.57771
5.96638	5.34739		0.299336	-0.199767
2.99571	1.69654		3.51589	4.41779
2.47309	2.28301		5.71271	4.33481
2.74501	2.24072		4.15199	1.99364
4.64848	4.14482		4.54363	3.36759
2.36712	2.48347			1.74991
3.92956	2.31477		8.38552	7.75223
7.39771	6.6691		3.58412	3.28028
2.00991	1.58216		3.31982	2.60824
2.61216	1.51976		3.77239	3.60835
2.92426	3.56299		1.34488	1.74833
-0.206222	-0.423178		6.10445	4.64546
6.14998	5.38871		4.39308	4.33362
4.52958	3.84011		5.5818	5.89242
4.95842	4.39386		1.91838	1.85181
0.154349	0.903022		3.43436	3.51883
6.01415	4.01642		0.50372	1.85033
5.75326	4.37821		5.95177	5.21403
3.42878	3.87665		3.99375	3.10317
4.05469	4.33362		7.16022	7.03294
1.03412	3.548		0.792536	1.63857
1.70479	2.7511		4.64966	3.89982
5.45614	3.89003		2.43187	3.35132
2.00604	1.90409		2.95915	0.992305
2.51316	2.48822		5.58859	5.40766
6.01339	5.81158		3.26163	2.82737
4.65605	3.41966		4.66257	4.65265
2.44751	2.38545		0.708907	-2.00636
6.46724	6.32609		1.79703	1.45695
5.00082	4.27712		1.93308	-1.41606
1.28199	1.79794		5.84707	5.43251
4.26815	3.51499		2.99348	2.03787
5.01692	3.22623		3.74401	4.25953
2.90323	4.16171		2.32272	2.6375
2.68864	4.13278		1.50845	-3.01171
5.14739	4.54823		4.68237	4.00623
0.140282	-0.679099		4.90591	4.09062
3.83851	3.50161		1.8332	0.448695
2.8015	1.08079		3.6747	1.80443
3.18981	2.6947		2.05521	0.79641
1.17234	-0.426748		3.03221	2.72106
6.45919	5.80104		2.33299	1.63771
2.23107	0.696954		0.809187	-3.00103
0.664523	-3.00103		0.998801	-0.196716
5.35435	5.43668		9.24041	8.83079
0.833204	0.79794		0.734638	2.12247
5.96909	4.98743		3.84876	3.28014
4.47611	4.9936		1.47348	0.803284
0.0611422	0.312361		1.81683	1.94421
5.91585	6.36186		4.69346	5.72515
0.590825	0.574145		4.8758	3.62435
5.87732	5.57146		2.84319	2.77393
-3.20622	0.798705		2.1564	1.85033
4.91712	2.92534		1.39415	1.95042
3.09184	1.31397		4.16163	2.92569
2.33958	1.2441		7.4432	5.95512
0.601133	-0.202825		-0.49628	-1.00903
2.32765	1.31717		7.58472	7.17937
1.47348	1.94421		5.29837	4.69382
6.35943	5.44043		4.31513	3.5002
2.40768	-0.00903228		6.61312	6.495
0.46221	-0.419617		2.21623	1.52115
5.79369	5.46979		5.49869	5.6871
3.24218	4.05957		5.23188	5.36438
7.11112	6.35558		5.62353	3.87827
2.56464	0.458405		5.821	5.10278
6.57434	5.95577		4.37941	4.42053
3.80934	2.92657		8.28258	9.34245
0.81683	-1.00903		-0.43763
3.06833	1.99364		3.50235	2.6089
1.45243	0.580383		7.76786	6.94724
4.1681	2.77452		1.7171	-0.417839
2.9278	1.99531		6.39541	6.83869
-0.240082	-0.199767		2.94471	3.14572
5.9343	5.72437		5.81637	6.17427
3.18515	1.99531		6.5232	6.58317
5.98434	6.77329		0.473475	-1.00369
0.399249	-0.199767		3.60171	2.16416
3.86297	2.82775		5.88486	5.50491
0.483114	-3.00103		6.84031	7.17786
6.38503	5.30652		3.93919	1.89946
-0.206222	-1.41606		2.64679	2.12338
2.62126	0.574145		1.42608	1.44967
1.69172	2.57704		2.14782	0.162972
3.94034	4.00441		-1.20622	0.453558
3.93277	3.20382		3.16959	2.27726
4.46421	3.0622		2.54296	1.99063
5.34559	4.07018		2.93568	3.66638
-0.859718	-0.202825		5.26147	5.01261
1.6461	0.992973		4.64019	4.09101
5.77659	4.68071		5.06019	3.56423
5.47795	5.37381		2.3254	2.94749
4.25768	2.20439		3.40388	3.71823
2.69761	1.74476		5.75264	5.36483
2.67364	3.33277		0.925465	3.3006
4.74375	4.42923		4.78078	3.38672
5.41962	3.05821		10.4728	10.259
3.05979	1.85217		5.5984	6.31402
9.8188	10.0499		2.78897	2.72207
5.94866	4.60204		9.73221	9.31142
4.91859	3.86369		4.22174	4.17425
6.35091	4.88232		4.28486	3.3521
5.67811	3.3153		0.888513	1.45113
3.57554	1.801		3.24502	2.92499
2.45488	1.45162		3.31939	1.63514
4.37877	5.02751		0.767826	1.45016
4.88135	4.13505		5.57741	5.97105
6.68422	5.30797		5.78383	5.56792
2.9757	1.31503		6.26968	5.96954
2.95021	2.12521		1.8332	0.583936
5.64144	5.16383		3.06968	1.3161
2.09184	1.85144		3.37962	3.99214
7.02662	5.5827		5.35698	4.21285
1.59154	0.89518		4.07326	4.19386
3.10694	2.92219		6.2177	5.02144
1.49422	1.16357		5.90691	6.24702
3.8214	3.43898		6.26679	6.47549
3.59581	1.90053		2.16935	0.902311
2.53028	1.16475		4.16013	3.91184
3.23341	2.16416		2.84969	3.40247
7.1825	6.78443		3.57685	3.53343
2.23153	1.31664		1.46299	0.457437
2.19785	0.692848		9.26186	8.50159
5.11451	4.43665		2.22246	1.85438
0.656026	1.24016		3.71743	3.01872
6.01553	6.5469		1.87642	2.35367
0.759918	1.69613		7.56856	6.74127
2.64215	1.85033		4.89717	3.98077
5.72509	6.26446		5.10733	5.13787
3.36863	2.54743		6.23994	5.8291
3.04795	2.45064		7.25717	7.86008
2.51589	2.3161		4.10254	2.12369
2.73665	1.8029		4.34125	2.34898
2.94499	2.20699		2.56954	3.18354
2.78445	1.90231		1.83697	1.07638
3.9065	2.63728		10.2169	10.0029
5.56345	4.49334		5.36853	4.70794
4.46946	4.3147		5.14859	5.14893
3.76321	2.97168		4.45823	3.16327
-0.343974	0.895895		3.98645	3.97016
1.66452	1.63814		1.62814	-0.00235799
7.97081	7.25864		-2.20622	0.16416
3.18367	3.63718		1.60925	-0.416064
1.85742	-0.00102683		1.98081	-3.00103
1.44258	1.94939		5.26844	5.78436
4.74533	3.94887		2.16289	0.801759
3.67015	3.47111		2.89242	4.03763
3.50727	3.69531		0.62884	1.94904
2.15989	2.28246		4.30092	4.65259
0.742685	-1.41606		2.09862	2.3153
4.84475	3.72186		4.95979	5.06508
6.07229	5.38675		6.06503	5.81681
1.14733	1.4521		4.66514	4.2698
2.51861	1.31664		5.0794	5.68862
3.22079	3.03852		1.99544	1.94387
3.55022	3.2979		2.1443	2.35237
1.05469	-0.417839		1.57216	0.800233
0.46221	0.902311		4.14153	3.50149
5.19474	5.69439		7.06339	7.72875
5.6802	5.94489		2.65107	3.62413
5.88339	5.23599		5.88241	6.01066
3.71063	3.76305		9.09959	8.80526
0.533343	0.800996		2.92015	0.805568
2.89993	2.38494		1.39415	-0.419617
-0.32703	0.692848		0.833204	0.689554
1.14126	1.38469		5.38557	5.44025
0.310207	-0.6855		0.62884	1.51372
2.35888	2.85144		4.0586	4.33316
2.50097	2.82531		4.04863	4.21378
2.30793	2.97321		4.70917	3.76197
6.89853	6.10548		4.1948	4.89435
5.69674	5.20657		3.00965	2.99347
1.7306	1.3852		2.33118	2.35263
4.84031	3.51894		2.99375	4.02637
4.89499	3.7605		6.24263	4.22267
4.56057	4.96939		2.89784	1.99498
1.63318	2.45647		4.32941	4.14594
1.31107	2.23988		4.9294	4.15639
3.04444	2.54857		2.81965	1.90053
3.58989	3.12552		0.299336	-1.42675
1.66875	1.31397		6.64713	5.98707
3.76716	3.53274		3.18515	2.20382
0.948752	2.48751		-0.938858	-1.41606
2.00269	0.575038		5.74351	4.5103
6.36451	4.95225		-0.0362972	0.457437
2.4755	1.63899		5.42965	4.78729
1.00551	-0.424962		-2.02259	0.3145
5.96891	5.6797		7.23459	7.15664
3.90054	3.74952		9.95255	10.4262
2.62849	3.29505		2.61435	-1.00103
4.19504	4.05981		10.1495	10.5585
3.40388	3.73616		5.49988	4.72267
0.872758	1.45453		-1.27476	-0.423178
-0.190813	0.158214		7.33065	5.93137
5.08868	4.94225		3.99783	3.20439
4.95792	4.35993		1.38903	1.16178
4.15311	3.66879		4.32352	3.72237
3.33208	3.33422		1.88793	1.89982
1.06859	1.16771		2.12805	1.63857
3.81569	3.36784		2.91097	1.85181
2.35888	1.45356		0.69105	2.69202
4.13848	2.77257		1.2709	0.583936
5.05637	4.46079		1.19785	-1.41606
4.46199	5.11694		2.4859	2.24241
1.1085	0.574145		1.50372	1.94491
4.89836	3.88859		4.77924	4.14188
3.90262	3.97355		1.60484	2.08016
	1.51325		5.05892	3.45295
5.34307	5.18787		2.44466	0.576822
1.77632	0.316637		0.69105	0.454529
2.26163	2.99247		1.91425	0.805568
0.784763	1.51651		3.04743	1.08456
4.10772	3.87674		9.6022	8.45654
4.63812	3.80233		0.473475	1.24072
5.78606	5.12266		1.88124	1.16178
2.56727	3.05965		3.53084	2.35132
0.513159	-1.00103		0.776947	1.15821
4.45294	2.72368		2.54065	0.69367
8.12048	8.14804		6.25608	5.39354
1.26443	1.89875		-1.62126	-0.195193
1.50845	1.63814		4.83296	3.1646
5.28388	5.13836		2.12805	2.16535
5.01712	5.40272		2.25838	0.900888
4.01408	3.69418		0.45243	-0.689783
2.14077	3.66596		3.94746	3.38774
5.26706	5.02128		2.56273	0.990299
-0.274755	-0.687639		4.19846	3.03868
1.39415	1.45647		3.55499	3.95964
3.07313	2.72086		4.89957	3.18237
1.75595	2.72227		4.56963	4.8263
2.79927	1.51511		1.93308	1.51929
4.57966	3.51836		10.1279	9.97372
-3.20622	0.453558		2.41565	0.456468
5.78698	6.09741		4.09001	3.31544
1.94471	2.4849		2.80919	4.4538
7.29489	6.70094		1.92603	2.12216
4.01657	4.41885		0.918378	0.583048
5.18054	3.95972		6.40909	6.10454
-1.27476	0.577713		4.06433	2.07827
0.699344	-0.202825		4.0767	3.3145
-0.274755	-0.202825		2.51391	2.41854
1.22866	1.38112		6.88477	6.58448
4.14985	4.61009		6.46765	4.98768
3.97129	3.4204		9.15275	8.62549
3.75678	1.99698		6.06109	4.91944
1.51316	0.699413		8.42113	7.30662
1.22292	-0.199767		1.18515	0.992305
0.253209	-1.00369		3.91955	3.20454
5.56642	4.7464		4.16199	3.72237
3.57667	3.34858		3.40113	3.42028
1.08868	1.63771		2.05094	0.315569
6.72724	6.01186		4.77689	3.80109
4.61207	2.74813			0.162972
2.22534	0.455499		1.51861	1.23791
4.78799	5.10752		1.2875	1.38621
1.09498	1.9903		4.39892	4.34319
1.88851	0.695313		1.46785	1.90409
3.37362	1.79947		2.81523	1.51511
3.43664	1.3145		6.71788	6.17309
5.68007	4.51071		3.20247	2.35184
1.00551	0.583048		3.45385	3.73426
5.18741	5.81325		7.69384	7.91892
2.05792	-3.00103		5.5273	5.94201
5.08356	5.24136		-1.20622	0.319836
1.59528	1.16178		-0.62126	1.57771
6.76689	6.33589		-1.49628	1.63814
3.73314	1.31503		4.39563	4.54028
-0.291093	3.04046		4.97606	4.21306
0.962599			1.80089	1.16
1.9988	2.20324		3.22723	4.20324
1.07498	2.0833		0.599714	0.695313
7.16784	6.26352		1.67785	0.16416
4.23675	4.03828		3.31221	2.41705
1.95569	-0.00635886		6.7907	7.09023
3.15085	2.15881		4.37004	4.15452
3.02702	-2.01171		4.98672	7.73746
0.726545	3.78743		7.82864	8.03606
3.97911	3.3672		4.29876	4.43708
6.43263	6.6918		6.85585	5.74803
4.3364	2.60868		1.29387	1.31343
4.49305	4.36817		1.99598	-0.195193
2.00658	2.03884		-0.343974	-0.423178
3.74	3.62262		-0.666585	-1.00903
-0.206222	-0.426748		7.22555	7.06866
1.12189	-1.41606		6.93562	6.4493
2.78414	2.6947		7.54026	6.58761
2.05469	0.799469		6.95207	5.83493
5.52415	4.59289		-0.206222	-0.00235799
5.51104	4.51089		3.85913	3.3843
-0.884294	-0.421396		-0.0362972	0.806328
6.58776	5.82333		2.03359	-0.00235799
-0.190813			6.67129	7.28571
3.03576	1.16712		2.26767	3.48478
-0.884294	0.582161		2.42398	1.51836
1.55251	-0.681229		3.2483	3.40284
2.64	3.23861		4.41376	4.02564
3.51978	3.08032		5.05408	5.93585
6.52282	5.49654		-0.53779	0.576822
3.27023	3.5649		2.17281	2.27945
2.96831	2.48514		0.985299	-0.199767
5.12042	2.96931		6.74317	5.96243
2.20707	2.3153		4.90331	3.636
2.15036	0.69367		0.140282	0.992973
3.67575	1.99531		5.69604	4.40347
4.99852	4.44586		3.51725	4.10294
3.20998	3.35263		7.2881	7.86246
2.9703	2.99448		1.30478	1.57638
5.11496	2.69839		2.52095	-0.416064
2.38862	-0.416064		4.80894	4.02637
0.62884	1.07575		0.933645	-1.00103
-0.0225921	0.168898		8.7111	7.8458
4.74925	3.63407		2.11471	1.57949
4.74226	4.43757		4.22843	4.0907
2.96687	3.59394		4.04675	2.16
2.98448	0.576822		0.664523	-1.42318
4.91712	3.51709		7.69204	6.193
2.3641	1.31343		1.89271	4.96555
1.69105	0.450643		1.73867	-0.416064
4.59109	3.78811		6.89527	5.95977
2.77208	1.7987		-0.206222	1.16475
1.11571	0.905154		3.13442	1.16771
0.0198825	1.23735		4.54056	4.08134
0.682709	-0.00502401		0.166365
2.18267	1.6407		3.6712	3.59372
6.18169	6.80915			0.581272
1.1209	0.312361		6.14158	5.61193
7.9721	7.99314		6.45451	6.46143
1.25231	3.54846		5.63103	5.14807
0.542592	0.448695		5.14443	3.71007
5.74276	5.75887		-0.557417	-0.6855
4.22772	3.27808		11.2866	11.2048
1.04717	-0.424962		4.39617	2.31717
10.2921	9.84061		2.83569	1.9913
1.03412	-1.00369		1.89935	2.41729
0.299336	-0.0103709		4.01836	3.54812
0.50372	1.08393		0.784763	1.31397
4.14745	2.74734		0.228663	-1.42675
5.79927	4.61561		3.7291	1.3857
2.26767	2.74615		2.57892	0.89875
3.32631	2.38901		5.29518	5.2734
5.34323	3.94887		1.98136	3.56546
2.43932	-0.199767		5.25412	5.11274
3.40261	2.72025		-0.38127	0.578604
3.79219	3.93811		0.299336
1.85742	1.24129		3.05844	-0.426748
6.15393	5.81206		2.16637	2.92482
4.85913	3.38812		5.935	5.67667
4.23081	3.80081		1.99153	-1.00636
8.30547	8.31269		5.60621	4.90044
3.22843	2.63728		1.8685	-3.01171
2.11471			1.02755	-0.195193
4.48769	3.29573		1.08235	0.990299
5.73259	5.36913		-0.808015	-1.01171
5.71458	4.3159		1.07498	0.804807
2.92603	2.27726		7.78726	7.40735
-1.20622	-0.683363		6.33363	6.02401
5.92456	5.65254		3.68446	3.18325
3.88612	3.22153		1.07498	3.10348
3.92794	3.62521		4.59712	2.90338
0.228663	0.988959		0.483114	-1.01171
-0.884294	0.695313		5.10326	3.54925
7.32157	7.80115		7.13052	7.15488
4.83836	4.78825		6.16708	5.20747
2.69138	1.63643		6.10957	5.48081
2.50372	3.16268		2.91068	2.08048
2.23438	0.3145		4.71546	3.80081
2.73464	1.79564		1.36671	2.04208
	0.576822		1.14028	0.166531
0.872758	2.24072		3.85805	2.96897
4.30138	3.60933		3.34599	1.45647
0.809187	1.2441		2.83697	2.79928
6.43692	4.72086		3.3965	2.38469
4.05992	2.82587		1.89213	1.31183
3.59656	3.70723		2.04118	-1.41606
7.52623	7.23498		0.128046
2.43147	1.69408		1.87276	-0.689783
5.01766	4.6155		-0.398867	0.799469
1.98869	2.66491		4.65835	5.00537
3.3519	2.20497		5.61362	6.04782
1.75992	0.3145		4.0462	2.16446
3.41293	3.78743		0.421079	1.0789
0.776947	-0.196716		-0.884294	1.31717
6.41376	7.16108		2.08501
5.85659	4.65106		5.20726	4.59245
0.56237	0.579494		5.54008	4.99999
4.41628	4.70036		2.05146	0.312361
2.17923	2.38494		2.69105	1.84959
4.59071	4.72943		4.07921	4.629
4.05308	2.5522		2.21958	2.69531
3.31356	3.10348		5.17026	3.92341
3.00991	2.57771		5.45864	4.84495
1.00551	-1.01171		2.78281	3.08063
3.51589	4.41779		4.68716	4.27795
7.88691	7.28992		2.20998	3.6803
4.36008	2.99614		-0.38127	-1.41606
2.51081	0.804045		1.82565	1.89875
5.0919	5.50972		0.833204	0.453558
2.29343	0.900176		3.17579	2.42003
1.96714	2.827		3.66117	2.24241
3.49622	2.97185		6.52545	5.97024
4.15199	1.99364		0.948752	-0.689783
	1.74991		1.12189	1.16535
3.60042	2.7749		11.0536	11.3656
4.42118	3.08267		3.06647	3.48561
3.2891	2.20555		-0.666585	1.24072
8.38552	7.75223		3.39966	0.692025
3.31982	2.60824		2.29977	1.38621
1.71301	1.45501		4.13136	3.01395
7.01881	5.9577		1.98081	0.318771
6.32044	6.10928		3.78978	2.90231
2.78313	0.79794		3.74601	3.29762
0.431073	0.311289		4.76198	3.94827
0.310207	-1.01171		6.51891	5.10205
4.39912	3.76138		3.96201	3.96905
5.75917	5.78176		3.77973	3.65602
5.15072	4.4611		2.67785	2.8771
5.5818	5.89242		1.73399
1.98814	1.45162		1.86909	0.573252
2.69827	2.74754		5.08849	5.4318
1.06859	0.577713		2.01988	2.51744
5.12639	4.46254		3.03221	1.74754
1.91838	1.85181		1.87642	1.38469
2.89423	2.90124		6.46175	6.13204
0.45243			7.12731	6.45511
0.50372	1.85033		3.4809	3.84011
5.95177	5.21403		5.022	5.26484
3.99375	3.10317		5.36111	4.37731
4.66257	4.65265		1.24666	0.698594
0.708907	-2.00636		4.88597	3.62273
5.84707	5.43251		5.28119	3.81434
2.99348	2.03787		1.43763	1.3852
2.32272	2.6375		0.708907	0.690378
4.5228	3.98077		2.11161	2.20468
1.50845	-3.01171		7.03672	7.0187
5.02195	3.56232		4.50521	3.81661
2.18172	-1.00903		3.54944	4.05829
-1.62126	-1.42675		4.29592	3.8402
3.6747	1.80443		3.27601	4.45386
2.05521	0.79641		4.83561	5.40685
2.33299	1.63771		2.04769	0.798705
0.998801	-0.196716		4.42035	2.71904
1.96659	2.9705		3.66469	4.48603
-0.240082	-0.689783		4.69614	3.70733
7.03417	6.12602		4.48899	4.48591
3.12651	0.694492		6.64111	6.79829
0.734638	2.12247		4.61718	4.43585
4.43229	2.60781		6.80695	5.97731
1.32808	2.60933		-0.884294	-0.00903228
1.47348	0.803284		2.92101	3.62219
2.47028	1.94939		3.29206	2.96965
3.19469	-2.00636		5.8702	6.24507
6.13591	6.7242		4.41774	3.01823
4.8758	3.62435		2.52329	2.28137
2.84319	2.77393		9.57096	8.69422
4.3566	4.21328		2.78281	3.40171
1.66452	0.583048		-0.32703	0.316637
7.53159	7.15078		4.22904	3.41953
0.955692	1.3177		4.5191	4.23194
2.6848	1.3161		4.98547	5.48836
-0.666585	-0.687639		3.66206	2.84959
2.10176	2.48538		5.39329	4.72191
6.57109	5.78174		4.48271	4.85758
2.21623	1.52115		0.61873	-2.00636
2.40514	0.16416		2.38389	1.6407
5.62353	3.87827		3.30342	0.311289
2.35888	0.168898		0.62884	-0.00369038
7.06367	6.61725		0.494218	-0.00769495
1.38389	0.990299		-0.859718	0.905864
5.821	5.10278		4.80119	4.41159
2.19738	1.3145		6.33061	5.53223
6.91808	6.52922		0.726545	2.03593
5.19181	4.07073		2.86909	3.48798
7.76786	6.94724		2.17579	1.63857
1.7171	-0.417839		2.93891	3.5946
0.288382	1.16771		4.92522	3.6077
7.32638	6.94428		1.48868	1.38774
2.30793	1.9903		2.56464	1.57771
6.5232	6.58317		6.71533	6.6431
2.99712	3.31477		3.20077	0.993641
0.473475	-1.00369		2.05094	1.94525
6.10198	6.05721		2.70446	1.08205
-1.20622	0.696134		2.77436	2.12369
3.60171	2.16416		1.73464	-0.416064
2.42648	2.3521		5.91334	4.86296
-0.62126	1.57816		1.72183	0.320901
5.88486	5.50491		4.33517	3.96075
4.27071	4.2422		2.76222	0.99631
5.69186	5.30686		-0.0362972	0.798705
5.1754	5.87917		4.0846	4.87579
2.14782	0.162972		4.75918	4.78147
-1.20622	0.453558		2.00938	1.1689
3.16959	2.27726		8.14834	7.00459
2.25231	0.317704		4.40357	2.92674
4.64019	4.09101		3.89394	4.70046
5.06019	3.56423		1.36671	-0.0117107
1.04066	0.698594		5.44972	5.63094
2.3254	2.94749		3.8582	4.02768
5.75264	5.36483		2.99153	2.72186
0.925465	3.3006			2.48561
3.48431	2.48727		4.71471	3.38545
4.78078	3.38672		4.60932	3.65275
5.5984	6.31402		2.71096	2.85181
2.78897	2.72207		1.57667	1.94663
7.2407	6.50574		-1.62126	1.6912
1.71235	1.31503		-0.158077	0.162972
6.81963	6.17057		1.2709	-0.204356
4.28486	3.3521		-0.859718	-1.00103
4.53846	2.08048		4.95678	3.48787
4.64956	4.52574		0.734638	3.33488
3.24502	2.92499		2.73464	2.03884
4.4816	4.54687		3.21912	0.697774
5.57741	5.97105		1.46299	0.79794
5.78383	5.56792		1.97002	3.12186
6.26968	5.96954		4.74791	4.51007
2.13161	1.31343		0.115706	0.320901
3.79316	3.41991		5.34763	5.27928
3.06968	1.3161		4.90106	3.91343
4.38839	4.02751		6.5555	6.51193
4.07326	4.19386		4.52046	4.94775
6.2177	5.02144		4.17207	4.83259
5.11439	4.6142		6.09804	5.10814
2.87488	3.2221		0.513159	-3.01171
3.51081	3.18295		0.421079	1.24241
6.09739	5.02743		3.18095	3.16401
2.87092	4.21076		5.55041	4.87628
1.17923	-3.00103		2.87092	3.27685
6.78534	6.43025		3.32984	3.25911
2.22246	1.85438		6.43627	6.43709
3.71743	3.01872		6.1222	4.91153
1.49345	1.07764		4.06913	3.93429
6.27448	5.9962		2.7825	1.31183
4.89717	3.98077		8.32196	7.21955
4.21105	2.99448		8.69805	7.41038
2.62597	2.79947		6.11554	4.85194
5.10733	5.13787		6.55893	6.90463
6.96772	6.11757		3.38605	1.63771
4.10254	2.12369		1.47348	1.31183
4.34125	2.34898		3.93072	2.42028
0.895748			3.25698	2.92482
2.56954	3.18354		-0.111487	1.08142
7.14568	6.26933		5.37849	4.8196
1.83697	1.07638		3.38754	2.51813
1.88793	0.454529		5.44482	3.27548
3.45385	3.77626		-0.43763	0.313431
2.64	2.72025		3.98279	3.60791
5.36853	4.70794		1.36754	1.84996
1.01325	1.69244		2.5548	3.90035
3.7142	3.77578		0.902947	0.319836
0.228663	1.16357		3.80135	3.68061
-1.20622	0.168898		9.32439	8.93076
4.45823	3.16327		1.74333	2.16386
3.98645	3.97016		0.637498	-0.419617
1.62814	-0.00235799		4.01697	6.09177
5.25341	5.9179		2.89003	2.69223
2.11471	2.89964		5.4822	5.8731
2.89242	4.03763		3.28039	2.16208
0.62884	1.94904		4.3364	3.33356
4.08172	2.57638		-0.143171	0.311289
4.95979	5.06508		3.60612	3.2231
3.9981	3.01691		0.793778	-0.679099
5.25978	4.00392		4.01215	2.84923
3.94342	3.0579		5.09935	3.40561
2.4859	1.74595		2.95195	3.42028
2.64181	2.23988		2.24903	0.9016
4.44803	3.77539		2.49584	-0.00635886
1.07498	0.450643		4.46238	5.5101
6.83617	6.33622		3.31804	1.16535
6.40396	4.69531			0.799469
3.92882	2.74754		2.51316	2.69695
1.99544	1.94387		3.82709	3.7604
1.57216	0.800233		6.90786	6.83209
6.00019	6.09759		1.52403	1.69285
4.14153	3.50149		3.77255	4.65958
7.06339	7.72875		7.05542	6.17536
0.918378	1.31503		1.86909	1.51465
0.140282	0.451615		3.39456	3.03658
1.73464	-1.41606		3.69674	2.35184
5.09308	3.47075			-0.198241
0.833204	0.689554		6.07026	5.41553
5.38557	5.44025		2.82345	2.3885
-0.398867	0.991637		-0.206222	0.450643
3.89275	0.991637		2.95195	2.66491
3.26119	2.31717		3.78281	3.2956
2.28838	3.60813		3.32341	2.90196
4.70917	3.76197		1.38389	1.90338
4.46725	3.99272		3.36952	1.08205
0.37874	0.317704		5.15744	4.2614
6.24263	4.22267		1.92547	0.995643
2.20998	1.08581		5.32691	5.04961
2.89784	1.99498		2.4783	-0.00102683
7.49092	5.74414		1.25793	0.574145
1.49345	0.450643		4.92088	4.27925
3.18515	2.20382		4.20611	2.08236
-0.938858	-1.41606		3.10669	3.22438
5.74351	4.5103		2.09862	0.993641
2.31064	0.574145		2.63534	3.16327
-0.0362972	0.457437		1.20369	1.69079
4.97938	4.38577		0.0198825
1.57739	-0.416064		0.542592	-0.00102683
3.99783	3.20439		5.261	5.12353
4.32352	3.72237		2.77043	1.08456
2.12805	1.63857		8.63624	6.06942
-3.20622	0.898037		6.70479	5.89404
4.98151	3.83973		4.03589	3.41928
1.2709	0.583936		2.16037	2.69449
2.4859	2.24241		0.50372	0.162972
3.59839	2.60562		7.75534	6.2957
4.40113	1.9016		2.81904	2.4521
5.93639	5.13285		3.227	1.80176
1.50372	1.94491		4.19712	3.92403
4.95144	4.01913		0.699344	1.4555
1.38307	0.904444		1.4727	1.38621
1.60484	2.08016		3.14278	2.45162
2.83569	0.803284		3.1278	2.38774
2.44466	0.576822		1.62814	1.24072
4.7544	2.97151		2.55022	2.12033
4.45049	3.40146		7.89191	6.44526
-0.206222	-1.01171		3.79509	4.37667
3.77436	2.38469		4.87314	4.44372
4.62253	3.59174		1.6461	-0.417839
5.18434	2.48727		5.72666	4.89462
-0.052363	1.38214		1.7171	2.31183
1.91425	0.805568		3.84939	4.0804
3.04743	1.08456		2.61216	1.94698
2.3196	-1.00636		1.21623	-1.41606
3.18539	2.66512		3.56859	4.45574
7.2574	6.43473		-0.62126	1.57548
0.473475	1.24072		2.46581	1.95008
1.25231	2.07575		2.25838	3.59383
-0.206222	0.160595		4.33794	5.67401
1.88124	1.16178		4.84039	4.68819
3.53084	2.35132		7.52371	8.0048
2.27046	3.10364		1.66028	2.80176
6.25608	5.39354		5.64782	6.67666
0.553248	2.08016		7.52787	6.53535
-1.62126	-0.195193		2.85898	2.97338
3.58264	1.6424		5.90467	5.98367
4.83296	3.1646		-0.938858	1.31236
1.59599	1.69613		5.15656	5.13881
5.37495	4.74947		3.05308	1.51697
2.12805	2.16535		4.82275	3.78811
2.25838	0.900888		6.11654	5.17355
1.6461	1.3193		5.05341	5.3691
0.45243	-0.689783		3.21912	3.53228
3.94746	3.38774		2.61654	2.87366
2.71301	2.41904		5.36507	3.93811
2.56273	0.990299		8.84452	8.27007
3.55499	3.95964		7.96827	8.57352
3.29228	2.24101		3.53084	2.92517
1.21623	0.583936		3.65231	3.57771
1.68204	1.80138		5.23438	3.63654
2.42358	1.38418		8.4201	7.67814
4.89957	3.18237		5.16375	4.39386
0.700668	-0.201295		3.26046	1.63771
4.56963	4.8263		2.54102	3.56412
5.29371	3.76374		4.24584	5.39807
4.05227	2.74972		2.8843	1.24354
2.10488	-0.687639		4.15938	4.46913
3.20369	1.98929		5.61731	5.76434
0.888513	3.20338		3.59247	4.98161
1.92603	2.12216		3.98574	3.53412
2.00938			6.1949	5.42771
1.68271	1.89589		0.264432	1.24016
1.56237	3.14407		4.09117	4.05025
2.66486	2.03787		1.37874	1.3852
6.21791	5.91874		2.37232	1.39028
2.31378	2.35289		1.31107	0.315569
-1.62126	-1.41606		2.02319	1.5179
4.0767	3.3145		11.1481	10.7333
4.45091	3.8752		4.44209	4.62257
2.51391	2.41854		7.5478	7.04308
0.253209	2.03593		4.64538	4.65064
6.06109	4.91944		1.17234	2.16208
2.81775	2.66826		7.89845	7.55413
3.91955	3.20454		0.726545	1.45453
4.16199	3.72237		2.00551	-0.424962
4.45088	3.79985		2.70207	3.03723
1.76388	2.27945		5.96802	5.73117
1.69172	3.01823		7.30492	7.20564
4.20512	3.9481		7.51149	8.15802
2.40179	0.900176		4.15763	4.09109
2.65355	2.92482		4.29011	3.90035
3.14077	2.69531		2.51861	2.0811
2.88219	0.905154		3.46055	4.12437
2.84939	2.4868		3.53932	3.95955
4.77689	3.80109		0.717099	-0.201295
3.73464	3.46847		7.89543	7.44244
	0.162972		3.38111	2.61086
1.51861	1.23791		5.82958	6.60502
0.088682	0.311289		4.56178	4.81951
2.19785	2.03981		2.40555	4.3163
3.19808	3.6223		7.47247	7.31002
-0.398867	-1.41606		5.32686	4.19473
2.86083	0.575038		7.42244	7.32347
2.81523	1.51511		7.08844	6.65197
6.54157	6.13295		5.47756	3.78945
6.71788	6.17309		2.87883	2.97084
3.20247	2.35184		8.08315	7.68819
0.310207	0.689554		2.51391	0.577713
1.16637	2.41705		4.75049	4.0921
0.253209	2.27836		4.91052	3.45429
2.92221	2.20179		2.14782	3.89893
1.92956	0.69367		3.66452	3.33184
4.43033	4.63696		0.865406	0.574145
0.793778	1.24185		3.8758	3.5604
1.66452	1.07764		3.32116	5.24608
2.44751	1.31877		3.29934	3.01773
4.21635	3.06156		0.751966	2.38698
4.58181	4.74226		8.14011	8.10969
10.2681	9.65029		0.50372	2.79909
5.748	4.68715		1.56764	3.05726
-1.20622	0.319836		3.82424	3.38634
-0.62126	1.57771		5.91681	5.71199
2.08185	2.35445		2.18562	1.75189
5.4241	5.16479		7.58158	7.43223
-1.49628	1.63814		1.24099	1.0789
3.42773	2.45356		3.91008	4.33277
0.818051	1.51744		3.56804	3.73755
3.27023	4.12208		2.88974	1.38367
3.22723	4.20324		4.68507	4.78123
0.599714	0.695313		6.46783	5.79987
3.93234	1.85328		4.53865	4.20425
1.67785	0.16416		2.51081	0.903733
2.84349	2.6647		6.17791	3.5179
0.115706	1.23847		10.3402	10.6276
5.13652	4.98216		0.333415	-1.41962
5.78322	5.66688		1.82943	2.20208
5.60704	5.29205		3.83633	1.57638
3.71284	2.42127		6.71225	6.17151
3.14205	3.40045		-0.111487	-0.679099
1.33342	-0.00769495		3.75133	2.92271
-0.190813	-3.00103		3.42773	2.31744
-0.666585	-1.00903		4.53306	3.85144
1.33958	2.77452		4.85927	4.76192
7.22555	7.06866		5.4157	4.41202
3.98476	2.60911		3.47671	3.76138
6.93562	6.4493		3.54065	3.46991
6.95207	5.83493		7.3263	6.37062
5.12722	4.67325		6.00768	3.73556
0.191985	2.38774		5.25826	5.24688
1.65176	1.94698		4.94927	4.46224
1.19198	0.902311		3.79591	3.42164
1.78928	1.69449		8.01162	7.80802
2.26443	3.2983		1.89935	1.84996
-0.53779	0.454529		1.42608	1.24241
-0.206222	-0.00235799		-0.884294	0.16416
7.02485	6.66212		6.57753	6.78933
3.10981	1.99531		3.68359	3.31544
3.01464	3.14391		3.49006	4.35197
-0.0362972	0.806328		1.91482	-0.204356
0.664523	1.38723		2.65534	2.66282
2.78055	0.162972		5.32089	4.20281
-1.20622	-1.00369		6.66207	5.85114
2.03359	-0.00235799		2.02319	-2.00636
6.6781	5.85842		-0.859718	-1.41606
0.483114	0.576822		2.85527	1.90053
1.1861	1.99097		1.82565	3.87483
2.26767	3.48478		2.20416	0.802522
5.11212	4.82639		3.5157	3.86414
3.62288	3.38469		6.38872	6.84395
4.20101	3.33145		2.29069	1.45356
2.35058	2.54584		2.80535	2.90089
3.92058	4.21306		0.708907	-1.42318
8.62005	7.18038		4.83561	3.87737
1.59528	2.54584		1.83817	3.51744
3.61799	2.31904		6.90367	7.46934
0.45243	1.38061		3.95642	2.92394
0.985299	-0.199767		9.60815	8.67108
4.90331	3.636		3.99446	4.35321
6.11325	4.91374		5.18465	5.31134
3.97102	3.1652		4.47006	3.35171
4.1339	4.41165		3.12805	3.07953
0.734638	2.16357		3.59007	2.38926
3.2239	3.63899		2.03412	-0.679099
1.50372	2.12521		2.99544	3.08158
1.79703	0.316637		3.31356	3.54618
2.25838	2.48775		3.01491	1.16535
0.128046	0.320901		4.10928	3.73376
5.69604	4.40347		2.27324	0.165346
3.20393	1.94698		2.28519	3.18354
3.51725	4.10294		3.53566	4.82578
1.23438	1.2469		-0.052363	-1.00103
4.86443	4.52534		2.45243	2.75031
1.30478	1.57638		5.17095	5.00458
4.12651	3.16401		3.85419	2.97405
[truncated: 2,199 more rows]

## Sheet: Figure 6e
qPCR values for OCT4 related to Main figure 6e (mean values of technical replicates)
Condition	FLAG	FLAG-SATB2
Biological Rep1	1	0.87
Biological Rep2	1	0.79
Biological Rep3	1	0.57

## Sheet: Figure 6J
qPCR values for satb2 in Pou5f1 mutants. related to Main figure 6e (mean values of technical replicates)
Condition	WT	Pou5f1 MUT
Biological Rep1	1	1.76
Biological Rep2	1	2.26
Biological Rep3	1	2.62

## Sheet: Supp Fig. 2d
qPCR values for satb2 in Sox10 negative and Sox10 positive cells . related to Supp Fig.2d (mean values of technical replicates)
Condition	Sox10_Negative	Sox10_Positive
Biological Rep1	1	4.236
Biological Rep2	1	1.67
Biological Rep3	1	6.616
	1	7.22

## Sheet: Supp_Fig.6b
Average height of EVL/ total height of embryo Rescue experiment for Satb2 MO related to Supplementary Figure 6b
Mock	satb2 MO	satb2 MO + 5pg satb2
1	1	0.86
1	0.85	0.87
1	0.82	0.85
1	0.76	0.88
1	0.82	0.86
1	0.8	0.93
1	0.83	0.83
1	0.99	1.01
1	0.9	0.75
1	0.73	0.97
1	0.79	0.92
1	0.7	0.9
1	0.77	0.85
1	0.79	0.95
1	0.8	1
1	0.8	1
1	0.91	0.84
1	0.76	0.87
1	0.76	0.98
1	0.76	0.87
1	0.9	0.82
1	0.84	0.85
1	0.98	0.82
1	0.78	0.87
1	0.72	0.85
1	0.81	0.77
1	0.95	0.82
1	0.91	0.91
		0.97
